# Supplementary material for: 4-{4-[(E)-(2-Hy­droxy­phen­yl)imino­methyl]phen­oxy}benzene-1,2-di­carbo­nitrile
Source: Acta Crystallogr Sect E Struct Rep Online. 2012 Feb 4;68(Pt 3):o565–6. doi: 10.1107/S1600536812003649 (PMC3297294; doi:10.1107/S1600536812003649)
Supplement: Supplementary file 1 [file e-68-0o565-sup1.cif]

##############################################################################
#                                                                            #
# This CIF contains the data in a paper accepted for publication in          #
# Acta Crystallographica Section E. It conforms to the requirements of       #
# Notes for Authors for Acta Crystallographica Section E, and has been       #
# peer reviewed under the auspices of the IUCr Commission on Journals.       #
#                                                                            #
# Full details of the Crystallographic Information File format               #
# are given in the paper "The Crystallographic Information File (CIF):       #
# a New Standard Archive File for Crystallography" by S. R. Hall, F. H.      #
# Allen and I. D. Brown [Acta Cryst. (1991), A47, 655-685].                  #
#                                                                            #
# The current version of the core CIF dictionary is obtainable from          #
# ftp://ftp.iucr.org/pub/cif_core.dic.                                       #
#                                                                            #
# Software is freely available for graphical display of the structure(s)     #
# in this CIF. For information consult the CIF software page                 #
# http://www.iucr.org/resources/cif/software.                                #
#                                                                            #
# This file may be used for bona fide research purposes within the           #
# scientific community so long as proper attribution is given to the journal # 
# article from which it was obtained.                                        #
#                                                                            #
##############################################################################
data_I
_audit_creation_method     SHELXL-97
_chemical_name_systematic
;
4-{4-[(<i>E</i>)-(2-Hydroxyphenyl)iminomethyl]phenoxy}benzene-1,2-dicarbonitrile
;
_chemical_name_common     ?
_chemical_formula_moiety     'C21 H13 N3 O2'
_chemical_formula_sum     'C21 H13 N3 O2'
_chemical_formula_iupac     'C21 H13 N3 O2'
_chemical_formula_weight     339.34
_chemical_melting_point     ?
_symmetry_cell_setting     triclinic
_symmetry_space_group_name_H-M     'P -1'
_symmetry_space_group_name_Hall     '-P 1'
loop_
    _symmetry_equiv_pos_as_xyz
    'x, y, z'
    '-x, -y, -z'
_cell_length_a     9.842(3)
_cell_length_b     13.448(4)
_cell_length_c     14.061(4)
_cell_angle_alpha     109.940(15)
_cell_angle_beta     96.937(16)
_cell_angle_gamma     104.182(15)
_cell_volume     1652.9(9)
_cell_formula_units_Z     4
_cell_measurement_reflns_used     4598
_cell_measurement_theta_min     2.32
_cell_measurement_theta_max     23.51
_cell_measurement_temperature     100(2)
_exptl_crystal_description     block
_exptl_crystal_colour     yellow
_exptl_crystal_size_max     0.40
_exptl_crystal_size_mid     0.23
_exptl_crystal_size_min     0.13
_exptl_crystal_density_diffrn     1.364
_exptl_crystal_density_meas     ?
_exptl_crystal_density_method     'not measured'
_exptl_crystal_F_000     704
_exptl_absorpt_coefficient_mu     0.090
_exptl_absorpt_correction_type     multi-scan
_exptl_absorpt_process_details     '(SADABS; Bruker, 2005)'
_exptl_absorpt_correction_T_min     0.9747
_exptl_absorpt_correction_T_max     0.9883
_exptl_special_details     ?
_diffrn_ambient_temperature     100(2)
_diffrn_radiation_type     MoK\a
_diffrn_radiation_wavelength     0.71073
_diffrn_radiation_source     'fine-focus sealed tube'
_diffrn_radiation_monochromator     graphite
_diffrn_measurement_device_type     'Bruker Kappa APEXII CCD area-detector'
_diffrn_measurement_method     '\f and \w scans'
_diffrn_detector_area_resol_mean     ?
_diffrn_reflns_number     28993
_diffrn_reflns_av_R_equivalents     0.0589
_diffrn_reflns_av_sigmaI/netI     0.0854
_diffrn_reflns_theta_min     1.58
_diffrn_reflns_theta_max     28.51
_diffrn_reflns_theta_full     28.51
_diffrn_measured_fraction_theta_max     0.976
_diffrn_measured_fraction_theta_full     0.976
_diffrn_reflns_limit_h_min     -12
_diffrn_reflns_limit_h_max     13
_diffrn_reflns_limit_k_min     -17
_diffrn_reflns_limit_k_max     17
_diffrn_reflns_limit_l_min     -18
_diffrn_reflns_limit_l_max     18
_diffrn_standards_number     ?
_diffrn_standards_interval_count     ?
_diffrn_standards_interval_time     ?
_diffrn_standards_decay_%     ?
_refine_special_details
;
 Refinement of F^2^ against ALL reflections.  The weighted R-factor wR and
 goodness of fit S are based on F^2^, conventional R-factors R are based
 on F, with F set to zero for negative F^2^. The threshold expression of
 F^2^ > 2sigma(F^2^) is used only for calculating R-factors(gt) etc. and is
 not relevant to the choice of reflections for refinement.  R-factors based
 on F^2^ are statistically about twice as large as those based on F, and R-
 factors based on ALL data will be even larger.
;
_reflns_number_total     8180
_reflns_number_gt     4415
_reflns_threshold_expression     I>2\s(I)
_refine_ls_structure_factor_coef     Fsqd
_refine_ls_matrix_type     full
_refine_ls_R_factor_all     0.1258
_refine_ls_R_factor_gt     0.0523
_refine_ls_wR_factor_gt     0.1107
_refine_ls_wR_factor_ref     0.1482
_refine_ls_goodness_of_fit_ref     1.012
_refine_ls_restrained_S_all     1.013
_refine_ls_number_reflns     8180
_refine_ls_number_parameters     478
_refine_ls_number_restraints     1
_refine_ls_hydrogen_treatment     mixed
_refine_ls_weighting_scheme     calc
_refine_ls_weighting_details
         'calc w=1/[\s^2^(Fo^2^)+(0.0581P)^2^+0.3399P] where P=(Fo^2^+2Fc^2^)/3'
_atom_sites_solution_hydrogens     geom
_atom_sites_solution_primary     direct
_atom_sites_solution_secondary     difmap
_refine_ls_shift/su_max     0.000
_refine_ls_shift/su_mean     0.000
_refine_diff_density_max     0.252
_refine_diff_density_min     -0.260
_refine_ls_extinction_method     'SHELXL97 (Sheldrick, 2008)'
_refine_ls_extinction_coef     0.0067(11)
_refine_ls_extinction_expression
                                  'Fc^*^=kFc[1+0.001xFc^2^\l^3^/sin(2\q)]^-1/4^'
loop_
    _atom_type_symbol
    _atom_type_description
    _atom_type_scat_dispersion_real
    _atom_type_scat_dispersion_imag
    _atom_type_scat_source
    'C' 'C' 0.0033 0.0016
                         'International Tables Vol C Tables 4.2.6.8 and 6.1.1.4'
    'H' 'H' 0.0000 0.0000
                         'International Tables Vol C Tables 4.2.6.8 and 6.1.1.4'
    'N' 'N' 0.0061 0.0033
                         'International Tables Vol C Tables 4.2.6.8 and 6.1.1.4'
    'O' 'O' 0.0106 0.0060
                         'International Tables Vol C Tables 4.2.6.8 and 6.1.1.4'
_computing_data_collection     'APEX2 (Bruker, 2007)'
_computing_cell_refinement     'SAINT (Bruker, 2007)'
_computing_data_reduction     'SAINT (Bruker, 2007)'
_computing_structure_solution     'SHELXS97 (Sheldrick, 2008)'
_computing_structure_refinement     'SHELXL97 (Sheldrick, 2008)'
_computing_molecular_graphics     'ORTEP-3 for Windows (Farrugia, 1997)'
_computing_publication_material
                                'WinGX (Farrugia, 1999) and PLATON (Spek, 2009)'
loop_
    _atom_site_type_symbol
    _atom_site_label
    _atom_site_fract_x
    _atom_site_fract_y
    _atom_site_fract_z
    _atom_site_U_iso_or_equiv
    _atom_site_adp_type
    _atom_site_calc_flag
    _atom_site_refinement_flags
    _atom_site_occupancy
    _atom_site_symmetry_multiplicity
    _atom_site_disorder_assembly
    _atom_site_disorder_group
    O O1 0.18465(16) 0.42838(13) 0.39648(13) 0.0415(4) Uani d . 1 1 . .
    H H1 0.2341 0.3847 0.3902 0.062 Uiso calc R 1 1 . .
    O O2 0.81989(17) 0.09971(13) 0.27981(12) 0.0363(4) Uani d . 1 1 . .
    N N1 0.4497(2) 0.44136(14) 0.35611(13) 0.0307(4) Uani d . 1 1 . .
    N N2 0.8274(2) -0.23636(18) 0.53937(17) 0.0523(6) Uani d . 1 1 . .
    N N3 0.6366(2) -0.00505(17) 0.62696(17) 0.0470(6) Uani d . 1 1 . .
    C C1 0.3989(2) 0.53409(17) 0.36774(16) 0.0296(5) Uani d . 1 1 . .
    C C2 0.2600(2) 0.52160(18) 0.38515(16) 0.0315(5) Uani d . 1 1 . .
    C C3 0.1965(3) 0.60425(19) 0.39298(17) 0.0342(6) Uani d . 1 1 . .
    H H3 0.1024 0.5953 0.4054 0.041 Uiso calc R 1 1 . .
    C C4 0.2708(3) 0.69943(19) 0.38268(17) 0.0376(6) Uani d . 1 1 . .
    H H4 0.2274 0.7563 0.3878 0.045 Uiso calc R 1 1 . .
    C C5 0.4085(3) 0.71348(19) 0.36498(18) 0.0396(6) Uani d . 1 1 . .
    H H5 0.4592 0.7798 0.3584 0.048 Uiso calc R 1 1 . .
    C C6 0.4720(3) 0.63074(18) 0.35691(17) 0.0351(6) Uani d . 1 1 . .
    H H6 0.5659 0.6400 0.3439 0.042 Uiso calc R 1 1 . .
    C C7 0.5842(3) 0.45413(19) 0.37209(17) 0.0312(5) Uani d . 1 1 . .
    H H7 0.655(2) 0.5282(18) 0.3985(16) 0.028(6) Uiso d . 1 1 . .
    C C8 0.6422(2) 0.36070(18) 0.35210(16) 0.0295(5) Uani d . 1 1 . .
    C C9 0.5531(2) 0.25160(18) 0.31442(17) 0.0338(5) Uani d . 1 1 . .
    H H9 0.4519 0.2370 0.3045 0.041 Uiso calc R 1 1 . .
    C C10 0.6099(2) 0.16393(19) 0.29116(18) 0.0348(6) Uani d . 1 1 . .
    H H10 0.5486 0.0894 0.2639 0.042 Uiso calc R 1 1 . .
    C C11 0.7580(2) 0.18678(19) 0.30826(17) 0.0305(5) Uani d . 1 1 . .
    C C12 0.8491(2) 0.29320(19) 0.34658(17) 0.0339(5) Uani d . 1 1 . .
    H H12 0.9503 0.3073 0.3584 0.041 Uiso calc R 1 1 . .
    C C13 0.7904(2) 0.37987(19) 0.36777(17) 0.0344(5) Uani d . 1 1 . .
    H H13 0.8525 0.4541 0.3936 0.041 Uiso calc R 1 1 . .
    C C14 0.8182(2) 0.03424(18) 0.33583(16) 0.0290(5) Uani d . 1 1 . .
    C C15 0.8887(2) -0.04502(18) 0.30548(17) 0.0334(5) Uani d . 1 1 . .
    H H15 0.9354 -0.0505 0.2494 0.040 Uiso calc R 1 1 . .
    C C16 0.8912(2) -0.11571(18) 0.35649(17) 0.0345(6) Uani d . 1 1 . .
    H H16 0.9389 -0.1703 0.3351 0.041 Uiso calc R 1 1 . .
    C C17 0.8244(2) -0.10786(17) 0.43904(17) 0.0300(5) Uani d . 1 1 . .
    C C18 0.7555(2) -0.02651(17) 0.47002(16) 0.0285(5) Uani d . 1 1 . .
    C C19 0.7513(2) 0.04448(17) 0.41867(16) 0.0282(5) Uani d . 1 1 . .
    H H19 0.7036 0.0991 0.4397 0.034 Uiso calc R 1 1 . .
    C C20 0.8271(3) -0.18017(19) 0.49414(19) 0.0373(6) Uani d . 1 1 . .
    C C21 0.6881(3) -0.01535(18) 0.55668(18) 0.0332(5) Uani d . 1 1 . .
    O O1' 0.48536(19) -0.14517(14) 0.22704(13) 0.0492(5) Uani d . 1 1 . .
    H H1' 0.4479 -0.0949 0.2288 0.074 Uiso calc R 1 1 . .
    O O2' -0.00214(16) 0.24585(12) 0.13213(12) 0.0353(4) Uani d . 1 1 . .
    N N1' 0.37253(18) -0.08750(14) 0.07998(14) 0.0281(4) Uani d . 1 1 . .
    N N2' 0.1000(2) 0.76703(18) 0.15817(17) 0.0486(6) Uani d . 1 1 . .
    N N3' -0.2416(2) 0.60508(18) 0.22270(19) 0.0549(6) Uani d . 1 1 . .
    C C1' 0.4335(2) -0.17435(18) 0.04730(17) 0.0304(5) Uani d . 1 1 . .
    C C2' 0.4886(2) -0.20314(19) 0.12727(18) 0.0354(6) Uani d . 1 1 . .
    C C3' 0.5463(3) -0.2899(2) 0.1072(2) 0.0429(6) Uani d . 1 1 . .
    H H3' 0.5834 -0.3086 0.1621 0.052 Uiso calc R 1 1 . .
    C C4' 0.5493(3) -0.3490(2) 0.0066(2) 0.0422(6) Uani d . 1 1 . .
    H H4' 0.5865 -0.4101 -0.0079 0.051 Uiso calc R 1 1 . .
    C C5' 0.4992(2) -0.3211(2) -0.0738(2) 0.0402(6) Uani d . 1 1 . .
    H H5' 0.5044 -0.3614 -0.1427 0.048 Uiso calc R 1 1 . .
    C C6' 0.4417(2) -0.23440(19) -0.05337(18) 0.0364(6) Uani d . 1 1 . .
    H H6' 0.4071 -0.2153 -0.1087 0.044 Uiso calc R 1 1 . .
    C C7' 0.3167(2) -0.05176(18) 0.01768(18) 0.0292(5) Uani d D 1 1 . .
    H H7' 0.317(2) -0.0807(17) -0.0559(13) 0.040(7) Uiso d D 1 1 . .
    C C8' 0.2428(2) 0.03159(17) 0.05018(16) 0.0263(5) Uani d . 1 1 . .
    C C9' 0.2161(2) 0.06816(17) 0.14996(16) 0.0293(5) Uani d . 1 1 . .
    H H9' 0.2504 0.0410 0.1991 0.035 Uiso calc R 1 1 . .
    C C10' 0.1404(2) 0.14318(18) 0.17726(17) 0.0309(5) Uani d . 1 1 . .
    H H10' 0.1238 0.1690 0.2454 0.037 Uiso calc R 1 1 . .
    C C11' 0.0888(2) 0.18043(17) 0.10454(17) 0.0293(5) Uani d . 1 1 . .
    C C12' 0.1125(2) 0.14594(18) 0.00537(17) 0.0333(5) Uani d . 1 1 . .
    H H12' 0.0766 0.1727 -0.0436 0.040 Uiso calc R 1 1 . .
    C C13' 0.1897(2) 0.07143(17) -0.02080(17) 0.0310(5) Uani d . 1 1 . .
    H H13' 0.2070 0.0469 -0.0888 0.037 Uiso calc R 1 1 . .
    C C14' 0.0287(2) 0.34959(17) 0.12998(16) 0.0286(5) Uani d . 1 1 . .
    C C15' 0.1547(2) 0.40575(18) 0.11284(17) 0.0321(5) Uani d . 1 1 . .
    H H15' 0.2274 0.3712 0.0987 0.038 Uiso calc R 1 1 . .
    C C16' 0.1749(2) 0.51264(18) 0.11636(17) 0.0326(5) Uani d . 1 1 . .
    H H16' 0.2608 0.5506 0.1030 0.039 Uiso calc R 1 1 . .
    C C17' 0.0709(2) 0.56471(17) 0.13924(16) 0.0294(5) Uani d . 1 1 . .
    C C18' -0.0559(2) 0.50719(18) 0.15786(16) 0.0291(5) Uani d . 1 1 . .
    C C19' -0.0774(2) 0.39984(18) 0.15198(16) 0.0295(5) Uani d . 1 1 . .
    H H19' -0.1644 0.3605 0.1629 0.035 Uiso calc R 1 1 . .
    C C20' 0.0907(2) 0.6771(2) 0.14833(17) 0.0355(6) Uani d . 1 1 . .
    C C21' -0.1606(3) 0.56133(19) 0.19089(19) 0.0372(6) Uani d . 1 1 . .
loop_
    _atom_site_aniso_label
    _atom_site_aniso_U_11
    _atom_site_aniso_U_22
    _atom_site_aniso_U_33
    _atom_site_aniso_U_12
    _atom_site_aniso_U_13
    _atom_site_aniso_U_23
    O1 0.0353(10) 0.0367(9) 0.0574(11) 0.0106(8) 0.0084(8) 0.0249(8)
    O2 0.0479(10) 0.0463(10) 0.0352(9) 0.0280(8) 0.0222(8) 0.0265(8)
    N1 0.0350(11) 0.0306(10) 0.0283(10) 0.0125(9) 0.0059(8) 0.0123(8)
    N2 0.0672(16) 0.0409(12) 0.0511(14) 0.0164(12) 0.0019(12) 0.0245(11)
    N3 0.0592(15) 0.0501(14) 0.0409(13) 0.0184(12) 0.0200(11) 0.0246(11)
    C1 0.0345(13) 0.0285(12) 0.0237(11) 0.0095(10) 0.0015(9) 0.0092(9)
    C2 0.0344(13) 0.0310(12) 0.0268(12) 0.0073(11) 0.0007(10) 0.0124(10)
    C3 0.0359(13) 0.0378(13) 0.0296(12) 0.0149(11) 0.0034(10) 0.0125(11)
    C4 0.0513(16) 0.0330(13) 0.0265(12) 0.0179(12) -0.0017(11) 0.0089(10)
    C5 0.0459(15) 0.0337(13) 0.0389(14) 0.0082(12) 0.0024(11) 0.0188(11)
    C6 0.0336(13) 0.0362(13) 0.0344(13) 0.0083(11) 0.0029(10) 0.0155(11)
    C7 0.0371(14) 0.0294(13) 0.0250(12) 0.0082(11) 0.0038(10) 0.0105(10)
    C8 0.0331(13) 0.0341(13) 0.0252(11) 0.0109(10) 0.0080(9) 0.0152(10)
    C9 0.0296(13) 0.0374(13) 0.0350(13) 0.0111(11) 0.0053(10) 0.0147(11)
    C10 0.0354(14) 0.0316(13) 0.0385(14) 0.0094(11) 0.0093(11) 0.0151(11)
    C11 0.0398(14) 0.0383(13) 0.0267(12) 0.0208(11) 0.0160(10) 0.0197(10)
    C12 0.0281(12) 0.0452(14) 0.0359(13) 0.0124(11) 0.0113(10) 0.0226(11)
    C13 0.0327(13) 0.0349(13) 0.0350(13) 0.0066(11) 0.0062(10) 0.0160(11)
    C14 0.0317(12) 0.0344(12) 0.0253(12) 0.0118(10) 0.0068(9) 0.0156(10)
    C15 0.0372(13) 0.0386(13) 0.0277(12) 0.0179(11) 0.0104(10) 0.0113(10)
    C16 0.0395(14) 0.0311(12) 0.0334(13) 0.0180(11) 0.0055(11) 0.0090(10)
    C17 0.0322(12) 0.0271(12) 0.0284(12) 0.0073(10) 0.0006(10) 0.0111(10)
    C18 0.0297(12) 0.0294(12) 0.0244(11) 0.0062(10) 0.0044(9) 0.0105(10)
    C19 0.0319(12) 0.0293(12) 0.0266(12) 0.0124(10) 0.0090(9) 0.0117(10)
    C20 0.0418(15) 0.0303(13) 0.0370(14) 0.0103(11) 0.0020(11) 0.0123(11)
    C21 0.0400(14) 0.0315(13) 0.0314(13) 0.0114(11) 0.0073(11) 0.0160(11)
    O1' 0.0714(13) 0.0581(11) 0.0373(10) 0.0373(10) 0.0189(9) 0.0272(9)
    O2' 0.0333(9) 0.0301(9) 0.0484(10) 0.0135(7) 0.0155(7) 0.0175(8)
    N1' 0.0276(10) 0.0278(10) 0.0324(10) 0.0103(8) 0.0067(8) 0.0143(8)
    N2' 0.0527(14) 0.0440(13) 0.0553(14) 0.0165(11) 0.0085(11) 0.0265(11)
    N3' 0.0510(14) 0.0489(14) 0.0791(18) 0.0283(12) 0.0234(13) 0.0299(13)
    C1' 0.0257(12) 0.0319(12) 0.0361(13) 0.0086(10) 0.0071(10) 0.0160(11)
    C2' 0.0382(14) 0.0411(14) 0.0343(14) 0.0165(12) 0.0145(11) 0.0184(11)
    C3' 0.0486(16) 0.0497(15) 0.0513(16) 0.0271(13) 0.0208(13) 0.0327(13)
    C4' 0.0396(15) 0.0397(14) 0.0575(17) 0.0180(12) 0.0202(13) 0.0238(13)
    C5' 0.0368(14) 0.0396(14) 0.0420(15) 0.0158(12) 0.0111(11) 0.0094(12)
    C6' 0.0341(13) 0.0390(14) 0.0348(13) 0.0137(11) 0.0045(10) 0.0119(11)
    C7' 0.0280(12) 0.0303(12) 0.0284(12) 0.0081(10) 0.0057(10) 0.0110(10)
    C8' 0.0235(11) 0.0253(11) 0.0279(12) 0.0052(9) 0.0026(9) 0.0104(9)
    C9' 0.0276(12) 0.0340(12) 0.0275(12) 0.0087(10) 0.0040(9) 0.0147(10)
    C10' 0.0288(12) 0.0334(12) 0.0290(12) 0.0086(10) 0.0079(10) 0.0105(10)
    C11' 0.0253(12) 0.0253(11) 0.0356(13) 0.0088(10) 0.0067(10) 0.0088(10)
    C12' 0.0363(13) 0.0334(13) 0.0311(13) 0.0116(11) 0.0032(10) 0.0144(10)
    C13' 0.0359(13) 0.0300(12) 0.0271(12) 0.0122(10) 0.0067(10) 0.0097(10)
    C14' 0.0308(12) 0.0263(12) 0.0274(12) 0.0090(10) 0.0034(9) 0.0095(9)
    C15' 0.0291(13) 0.0331(13) 0.0332(13) 0.0117(10) 0.0074(10) 0.0101(10)
    C16' 0.0322(13) 0.0334(13) 0.0305(12) 0.0071(11) 0.0088(10) 0.0116(10)
    C17' 0.0338(13) 0.0309(12) 0.0246(11) 0.0107(10) 0.0049(9) 0.0119(10)
    C18' 0.0298(12) 0.0322(12) 0.0264(12) 0.0124(10) 0.0026(9) 0.0117(10)
    C19' 0.0253(12) 0.0317(12) 0.0304(12) 0.0079(10) 0.0053(9) 0.0116(10)
    C20' 0.0397(14) 0.0377(14) 0.0321(13) 0.0133(11) 0.0052(10) 0.0171(11)
    C21' 0.0366(14) 0.0345(13) 0.0455(15) 0.0155(12) 0.0092(11) 0.0183(12)
_geom_special_details
;
 All esds (except the esd in the dihedral angle between two l.s. planes)
 are estimated using the full covariance matrix.  The cell esds are taken
 into account individually in the estimation of esds in distances, angles
 and torsion angles; correlations between esds in cell parameters are only
 used when they are defined by crystal symmetry.  An approximate (isotropic)
 treatment of cell esds is used for estimating esds involving l.s. planes.
;
loop_
    _geom_bond_atom_site_label_1
    _geom_bond_atom_site_label_2
    _geom_bond_site_symmetry_2
    _geom_bond_distance
    _geom_bond_publ_flag
    O1 C2 . 1.362(3) ?
    O1 H1 . 0.8400 ?
    O2 C11 . 1.411(2) ?
    O2 C14 . 1.366(2) ?
    N1 C1 . 1.420(3) ?
    N1 C7 . 1.274(3) ?
    N2 C20 . 1.142(3) ?
    C1 C2 . 1.398(3) ?
    C1 C6 . 1.390(3) ?
    C3 C2 . 1.382(3) ?
    C3 H3 . 0.9500 ?
    C4 C3 . 1.374(3) ?
    C4 H4 . 0.9500 ?
    C5 C4 . 1.387(3) ?
    C5 H5 . 0.9500 ?
    C6 C5 . 1.383(3) ?
    C6 H6 . 0.9500 ?
    C7 H7 . 0.98(2) ?
    C8 C7 . 1.461(3) ?
    C8 C9 . 1.389(3) ?
    C9 C10 . 1.383(3) ?
    C9 H9 . 0.9500 ?
    C10 H10 . 0.9500 ?
    C11 C12 . 1.368(3) ?
    C11 C10 . 1.386(3) ?
    C12 C13 . 1.384(3) ?
    C12 H12 . 0.9500 ?
    C13 C8 . 1.393(3) ?
    C13 H13 . 0.9500 ?
    C14 C15 . 1.387(3) ?
    C15 C16 . 1.375(3) ?
    C15 H15 . 0.9500 ?
    C16 H16 . 0.9500 ?
    C17 C16 . 1.388(3) ?
    C18 C17 . 1.398(3) ?
    C18 C19 . 1.384(3) ?
    C18 C21 . 1.437(3) ?
    C19 C14 . 1.389(3) ?
    C19 H19 . 0.9500 ?
    C20 C17 . 1.438(3) ?
    C21 N3 . 1.147(3) ?
    O1' C2' . 1.362(3) ?
    O1' H1' . 0.8400 ?
    O2' C14' . 1.365(3) ?
    O2' C11' . 1.401(2) ?
    N1' C1' . 1.407(3) ?
    N1' C7' . 1.265(3) ?
    C1' C6' . 1.393(3) ?
    C2' C1' . 1.400(3) ?
    C3' C2' . 1.379(3) ?
    C3' H3' . 0.9500 ?
    C4' C3' . 1.374(3) ?
    C4' C5' . 1.381(3) ?
    C4' H4' . 0.9500 ?
    C5' C6' . 1.377(3) ?
    C5' H5' . 0.9500 ?
    C6' H6' . 0.9500 ?
    C7' C8' . 1.457(3) ?
    C7' H7' . 0.974(16) ?
    C8' C9' . 1.401(3) ?
    C8' C13' . 1.390(3) ?
    C9' C10' . 1.376(3) ?
    C9' H9' . 0.9500 ?
    C10' C11' . 1.379(3) ?
    C10' H10' . 0.9500 ?
    C11' C12' . 1.380(3) ?
    C12' H12' . 0.9500 ?
    C13' C12' . 1.381(3) ?
    C13' H13' . 0.9500 ?
    C14' C15' . 1.379(3) ?
    C14' C19' . 1.387(3) ?
    C15' C16' . 1.385(3) ?
    C15' H15' . 0.9500 ?
    C16' C17' . 1.385(3) ?
    C16' H16' . 0.9500 ?
    C17' C18' . 1.402(3) ?
    C17' C20' . 1.434(3) ?
    C18' C19' . 1.379(3) ?
    C18' C21' . 1.436(3) ?
    C19' H19' . 0.9500 ?
    C20' N2' . 1.148(3) ?
    C21' N3' . 1.148(3) ?
loop_
    _geom_angle_atom_site_label_1
    _geom_angle_atom_site_label_2
    _geom_angle_atom_site_label_3
    _geom_angle_site_symmetry_1
    _geom_angle_site_symmetry_3
    _geom_angle
    _geom_angle_publ_flag
    C2 O1 H1 . . 109.5 ?
    C14 O2 C11 . . 120.14(16) ?
    C7 N1 C1 . . 120.25(19) ?
    C2 C1 N1 . . 115.60(19) ?
    C6 C1 N1 . . 125.4(2) ?
    C6 C1 C2 . . 118.8(2) ?
    O1 C2 C1 . . 120.78(19) ?
    O1 C2 C3 . . 118.4(2) ?
    C3 C2 C1 . . 120.8(2) ?
    C2 C3 H3 . . 120.3 ?
    C4 C3 C2 . . 119.4(2) ?
    C4 C3 H3 . . 120.3 ?
    C3 C4 C5 . . 120.7(2) ?
    C3 C4 H4 . . 119.6 ?
    C5 C4 H4 . . 119.6 ?
    C4 C5 H5 . . 120.1 ?
    C6 C5 C4 . . 119.9(2) ?
    C6 C5 H5 . . 120.1 ?
    C1 C6 H6 . . 119.9 ?
    C5 C6 C1 . . 120.3(2) ?
    C5 C6 H6 . . 119.9 ?
    N1 C7 C8 . . 122.6(2) ?
    N1 C7 H7 . . 121.4(12) ?
    C8 C7 H7 . . 116.0(12) ?
    C9 C8 C7 . . 121.7(2) ?
    C9 C8 C13 . . 118.4(2) ?
    C13 C8 C7 . . 119.9(2) ?
    C8 C9 H9 . . 119.6 ?
    C10 C9 C8 . . 120.8(2) ?
    C10 C9 H9 . . 119.6 ?
    C9 C10 C11 . . 118.8(2) ?
    C9 C10 H10 . . 120.6 ?
    C11 C10 H10 . . 120.6 ?
    C10 C11 O2 . . 120.6(2) ?
    C12 C11 O2 . . 117.4(2) ?
    C12 C11 C10 . . 121.9(2) ?
    C11 C12 C13 . . 118.5(2) ?
    C11 C12 H12 . . 120.8 ?
    C13 C12 H12 . . 120.8 ?
    C8 C13 H13 . . 119.3 ?
    C12 C13 C8 . . 121.5(2) ?
    C12 C13 H13 . . 119.3 ?
    O2 C14 C15 . . 115.88(19) ?
    O2 C14 C19 . . 123.40(19) ?
    C15 C14 C19 . . 120.7(2) ?
    C14 C15 H15 . . 120.0 ?
    C16 C15 C14 . . 120.1(2) ?
    C16 C15 H15 . . 120.0 ?
    C15 C16 C17 . . 120.4(2) ?
    C15 C16 H16 . . 119.8 ?
    C17 C16 H16 . . 119.8 ?
    C16 C17 C18 . . 119.0(2) ?
    C16 C17 C20 . . 121.3(2) ?
    C18 C17 C20 . . 119.7(2) ?
    C19 C18 C17 . . 121.0(2) ?
    C17 C18 C21 . . 120.0(2) ?
    C19 C18 C21 . . 118.97(19) ?
    C14 C19 H19 . . 120.6 ?
    C18 C19 C14 . . 118.72(19) ?
    C18 C19 H19 . . 120.6 ?
    N2 C20 C17 . . 178.4(3) ?
    N3 C21 C18 . . 178.8(3) ?
    C2' O1' H1' . . 109.5 ?
    C14' O2' C11' . . 121.23(17) ?
    C7' N1' C1' . . 122.54(19) ?
    C2' C1' N1' . . 114.24(19) ?
    C6' C1' N1' . . 127.7(2) ?
    C6' C1' C2' . . 118.0(2) ?
    O1' C2' C1' . . 119.9(2) ?
    O1' C2' C3' . . 118.8(2) ?
    C3' C2' C1' . . 121.3(2) ?
    C2' C3' H3' . . 120.5 ?
    C4' C3' C2' . . 119.1(2) ?
    C4' C3' H3' . . 120.5 ?
    C3' C4' C5' . . 121.2(2) ?
    C3' C4' H4' . . 119.4 ?
    C5' C4' H4' . . 119.4 ?
    C4' C5' H5' . . 120.2 ?
    C6' C5' C4' . . 119.5(2) ?
    C6' C5' H5' . . 120.2 ?
    C1' C6' H6' . . 119.5 ?
    C5' C6' C1' . . 120.9(2) ?
    C5' C6' H6' . . 119.5 ?
    N1' C7' C8' . . 122.4(2) ?
    N1' C7' H7' . . 121.7(13) ?
    C8' C7' H7' . . 115.8(13) ?
    C9' C8' C7' . . 121.56(19) ?
    C13' C8' C7' . . 119.66(19) ?
    C13' C8' C9' . . 118.66(19) ?
    C8' C9' H9' . . 119.8 ?
    C10' C9' C8' . . 120.5(2) ?
    C10' C9' H9' . . 119.8 ?
    C9' C10' C11' . . 119.2(2) ?
    C9' C10' H10' . . 120.4 ?
    C11' C10' H10' . . 120.4 ?
    C10' C11' O2' . . 116.81(19) ?
    C10' C11' C12' . . 122.0(2) ?
    C12' C11' O2' . . 120.9(2) ?
    C11' C12' C13' . . 118.3(2) ?
    C11' C12' H12' . . 120.9 ?
    C13' C12' H12' . . 120.9 ?
    C8' C13' H13' . . 119.3 ?
    C12' C13' C8' . . 121.4(2) ?
    C12' C13' H13' . . 119.3 ?
    O2' C14' C15' . . 125.50(19) ?
    O2' C14' C19' . . 113.92(19) ?
    C15' C14' C19' . . 120.5(2) ?
    C14' C15' C16' . . 119.8(2) ?
    C14' C15' H15' . . 120.1 ?
    C16' C15' H15' . . 120.1 ?
    C15' C16' C17' . . 120.5(2) ?
    C15' C16' H16' . . 119.7 ?
    C17' C16' H16' . . 119.7 ?
    C16' C17' C18' . . 119.0(2) ?
    C16' C17' C20' . . 122.2(2) ?
    C18' C17' C20' . . 118.8(2) ?
    C17' C18' C21' . . 120.8(2) ?
    C19' C18' C17' . . 120.43(19) ?
    C19' C18' C21' . . 118.6(2) ?
    C14' C19' H19' . . 120.2 ?
    C18' C19' C14' . . 119.6(2) ?
    C18' C19' H19' . . 120.2 ?
    N2' C20' C17' . . 176.1(3) ?
    N3' C21' C18' . . 176.3(3) ?
loop_
    _geom_torsion_atom_site_label_1
    _geom_torsion_atom_site_label_2
    _geom_torsion_atom_site_label_3
    _geom_torsion_atom_site_label_4
    _geom_torsion_site_symmetry_1
    _geom_torsion_site_symmetry_2
    _geom_torsion_site_symmetry_3
    _geom_torsion_site_symmetry_4
    _geom_torsion
    _geom_torsion_publ_flag
    C14 O2 C11 C10 . . . . -72.6(3) ?
    C14 O2 C11 C12 . . . . 111.6(2) ?
    C11 O2 C14 C15 . . . . -176.49(19) ?
    C11 O2 C14 C19 . . . . 3.3(3) ?
    C7 N1 C1 C2 . . . . -158.2(2) ?
    C7 N1 C1 C6 . . . . 26.0(3) ?
    C1 N1 C7 C8 . . . . -174.19(19) ?
    N1 C1 C2 O1 . . . . 4.0(3) ?
    N1 C1 C2 C3 . . . . -177.04(19) ?
    C6 C1 C2 O1 . . . . -179.83(19) ?
    C6 C1 C2 C3 . . . . -0.9(3) ?
    N1 C1 C6 C5 . . . . 176.8(2) ?
    C2 C1 C6 C5 . . . . 1.0(3) ?
    C4 C3 C2 O1 . . . . 179.47(19) ?
    C4 C3 C2 C1 . . . . 0.5(3) ?
    C5 C4 C3 C2 . . . . -0.2(3) ?
    C6 C5 C4 C3 . . . . 0.4(3) ?
    C1 C6 C5 C4 . . . . -0.8(3) ?
    C9 C8 C7 N1 . . . . -0.2(3) ?
    C13 C8 C7 N1 . . . . 177.8(2) ?
    C7 C8 C9 C10 . . . . 176.8(2) ?
    C13 C8 C9 C10 . . . . -1.2(3) ?
    C8 C9 C10 C11 . . . . 1.4(3) ?
    O2 C11 C10 C9 . . . . -176.21(19) ?
    C12 C11 C10 C9 . . . . -0.5(3) ?
    O2 C11 C12 C13 . . . . 175.25(19) ?
    C10 C11 C12 C13 . . . . -0.6(3) ?
    C11 C12 C13 C8 . . . . 0.8(3) ?
    C12 C13 C8 C7 . . . . -178.0(2) ?
    C12 C13 C8 C9 . . . . 0.1(3) ?
    O2 C14 C15 C16 . . . . -179.2(2) ?
    C19 C14 C15 C16 . . . . 1.0(3) ?
    C14 C15 C16 C17 . . . . -0.5(3) ?
    C18 C17 C16 C15 . . . . -0.5(3) ?
    C20 C17 C16 C15 . . . . -179.3(2) ?
    C19 C18 C17 C16 . . . . 1.0(3) ?
    C19 C18 C17 C20 . . . . 179.9(2) ?
    C21 C18 C17 C16 . . . . -178.7(2) ?
    C21 C18 C17 C20 . . . . 0.1(3) ?
    C17 C18 C19 C14 . . . . -0.6(3) ?
    C21 C18 C19 C14 . . . . 179.2(2) ?
    C18 C19 C14 O2 . . . . 179.77(19) ?
    C18 C19 C14 C15 . . . . -0.4(3) ?
    C14' O2' C11' C10' . . . . 123.8(2) ?
    C14' O2' C11' C12' . . . . -62.8(3) ?
    C11' O2' C14' C15' . . . . -7.5(3) ?
    C11' O2' C14' C19' . . . . 175.44(18) ?
    C7' N1' C1' C2' . . . . -179.4(2) ?
    C7' N1' C1' C6' . . . . -0.9(3) ?
    C1' N1' C7' C8' . . . . 174.67(19) ?
    N1' C1' C6' C5' . . . . -176.9(2) ?
    C2' C1' C6' C5' . . . . 1.5(3) ?
    O1' C2' C1' N1' . . . . -2.7(3) ?
    O1' C2' C1' C6' . . . . 178.7(2) ?
    C3' C2' C1' N1' . . . . 177.1(2) ?
    C3' C2' C1' C6' . . . . -1.5(3) ?
    C4' C3' C2' O1' . . . . 179.7(2) ?
    C4' C3' C2' C1' . . . . -0.1(4) ?
    C5' C4' C3' C2' . . . . 1.7(4) ?
    C3' C4' C5' C6' . . . . -1.7(4) ?
    C4' C5' C6' C1' . . . . 0.1(4) ?
    N1' C7' C8' C9' . . . . -7.0(3) ?
    N1' C7' C8' C13' . . . . 176.9(2) ?
    C7' C8' C9' C10' . . . . -177.02(19) ?
    C13' C8' C9' C10' . . . . -0.9(3) ?
    C7' C8' C13' C12' . . . . 176.5(2) ?
    C9' C8' C13' C12' . . . . 0.3(3) ?
    C8' C9' C10' C11' . . . . 1.2(3) ?
    C9' C10' C11' O2' . . . . 172.43(18) ?
    C9' C10' C11' C12' . . . . -0.9(3) ?
    O2' C11' C12' C13' . . . . -172.77(19) ?
    C10' C11' C12' C13' . . . . 0.3(3) ?
    C8' C13' C12' C11' . . . . 0.0(3) ?
    O2' C14' C15' C16' . . . . -177.6(2) ?
    C19' C14' C15' C16' . . . . -0.8(3) ?
    O2' C14' C19' C18' . . . . 176.48(18) ?
    C15' C14' C19' C18' . . . . -0.7(3) ?
    C14' C15' C16' C17' . . . . 1.4(3) ?
    C15' C16' C17' C18' . . . . -0.6(3) ?
    C15' C16' C17' C20' . . . . 177.1(2) ?
    C16' C17' C18' C19' . . . . -0.9(3) ?
    C16' C17' C18' C21' . . . . 174.4(2) ?
    C20' C17' C18' C19' . . . . -178.65(19) ?
    C20' C17' C18' C21' . . . . -3.3(3) ?
    C17' C18' C19' C14' . . . . 1.6(3) ?
    C21' C18' C19' C14' . . . . -173.8(2) ?
loop_
    _geom_hbond_atom_site_label_D
    _geom_hbond_atom_site_label_H
    _geom_hbond_atom_site_label_A
    _geom_hbond_site_symmetry_A
    _geom_hbond_distance_DH
    _geom_hbond_distance_HA
    _geom_hbond_distance_DA
    _geom_hbond_angle_DHA
    O1 H1 N1 . 0.84 2.24 2.713(3) 116
    O1 H1 N2 2_656 0.84 2.50 2.993(3) 119
    O1' H1' N1' . 0.84 2.18 2.659(3) 116
    O1' H1' N3 2_656 0.84 2.39 2.948(3) 125
    C3' H3' N3' 1_645 0.95 2.52 3.344(4) 145
    C5 H5 O1' 1_565 0.95 2.40 3.180(3) 139
    C12 H12 O1 1_655 0.95 2.35 3.214(3) 151
    C6' H6' Cg 2_655 0.95 2.93 3.785(3) 151
data_global
_journal_date_recd_electronic     2012-01-24
_journal_date_accepted     2012-01-27
_journal_name_full     'Acta Crystallographica, Section E'
_journal_year     2012
_journal_volume     68
_journal_issue      3
_journal_page_first     o565
_journal_page_last     o566
_journal_paper_category     QO
_journal_paper_doi     10.1107/S1600536812003649
_journal_coeditor_code     XU5458
_publ_contact_author
;
Dr Tuncer H\"okelek
Hacettepe University
Department of Physics
06800 Beytepe
Ankara
Turkey
;
_publ_contact_author_email     merzifon@hacettepe.edu.tr
_publ_contact_author_fax     '90(312)2352550'
_publ_contact_author_phone     '90(312)2977242'
_publ_section_title
;\
4-{4-[(<i>E</i>)-(2-Hydroxyphenyl)iminomethyl]phenoxy}benzene-1,2-\
dicarbonitrile
;
loop_
    _publ_author_name
    _publ_author_address
    'Tuncer, H\"ulya'
;
F\?irat University
Department of Chemistry
23169 Elaz\?i\(g
Turkey
;
    'G\"org\"ul\"u, Ahmet Orhan'
;
F\?irat University
Department of Chemistry
23169 Elaz\?i\(g
Turkey
;
    'H\"okelek, Tuncer'
;
Hacettepe University
Department of Physics
06800 Beytepe
Ankara
Turkey
;
