# Supplementary material for: 4-{4-[(E)-(2-Hy­droxy­phen­yl)imino­methyl]phen­oxy}benzene-1,2-di­carbo­nitrile
Source: Acta Crystallogr Sect E Struct Rep Online. 2012 Feb 4;68(Pt 3):o565–6. doi: 10.1107/S1600536812003649 (PMC3297294; doi:10.1107/S1600536812003649)
Supplement: Supplementary file 2 [file e-68-0o565-Isup2.hkl]

#
# h,k,l, Fc-squared, Fo-squared, sigma(Fo-squared) and status flag
#
data_I
_shelx_title ' ORHANAL11_0m in P-1'
_shelx_refln_list_code          4
_shelx_F_calc_maximum      191.30
_exptl_crystal_F_000       704.00
_reflns_d_resolution_high  0.7444
 
loop_
 _symmetry_equiv_pos_as_xyz
 'x, y, z'
 '-x, -y, -z'
 
_cell_length_a     9.8417
_cell_length_b    13.4480
_cell_length_c    14.0607
_cell_angle_alpha 109.940
_cell_angle_beta   96.937
_cell_angle_gamma 104.182
 
_shelx_F_squared_multiplier     1.000
 
loop_
 _refln_index_h
 _refln_index_k
 _refln_index_l
 _refln_F_squared_calc
 _refln_F_squared_meas
 _refln_F_squared_sigma
 _refln_observed_status
   1   0   0        0.99        4.61      1.06 o
   2   0   0      288.01      314.55      6.16 o
   3   0   0    15474.75    15141.11    160.49 o
   4   0   0        5.91       19.88      2.92 o
   5   0   0      669.48      696.66     18.57 o
   6   0   0        6.01       16.39      4.46 o
   7   0   0       17.97       14.03      5.99 o
   8   0   0       40.20       42.84      7.77 o
   9   0   0        1.65        1.67      6.52 o
  10   0   0        5.55       10.12     10.47 o
  11   0   0      101.75       95.50     23.84 o
  12   0   0       68.82       54.37     55.65 o
 -12   1   0        0.94       36.85     23.21 o
 -11   1   0        1.07       33.16     23.58 o
 -10   1   0       95.67      107.71     24.08 o
  -9   1   0      181.29      185.12     18.94 o
  -8   1   0      365.18      314.64     14.64 o
  -7   1   0        8.17        5.56      4.62 o
  -6   1   0       38.35       24.24      4.26 o
  -5   1   0     1061.35     1079.07     19.69 o
  -4   1   0      128.53      137.32      5.65 o
  -3   1   0      219.88      215.19      4.67 o
  -2   1   0      179.00      141.50      3.55 o
  -1   1   0      684.82      359.21      8.27 o
   0   1   0       57.89       -0.93      0.62 o
   1   1   0      482.53      490.31     12.93 o
   2   1   0    16108.85    16736.15    278.91 o
   3   1   0     1072.15     1061.95     15.82 o
   4   1   0       59.08       59.48      3.85 o
   5   1   0       61.94       67.45      4.79 o
   6   1   0       66.37       76.59      6.05 o
   7   1   0      150.25      157.12     11.90 o
   8   1   0       81.47       77.03     10.41 o
   9   1   0       66.93       66.64     10.70 o
  10   1   0        4.07       -5.00     10.16 o
  11   1   0        8.68       -0.03     11.90 o
  12   1   0        4.53       23.24     22.29 o
 -12   2   0        2.33       -5.90     20.64 o
 -11   2   0        0.11        4.05     18.06 o
 -10   2   0       25.18       44.50     27.82 o
  -9   2   0      472.75      485.23     29.79 o
  -8   2   0      395.27      365.60     13.97 o
  -7   2   0     1292.64     1272.65     31.42 o
  -6   2   0        2.71       -2.01      3.62 o
  -5   2   0        7.95        2.00      3.60 o
  -4   2   0      523.44      552.67      9.25 o
  -3   2   0     1164.76     1116.31     16.55 o
  -2   2   0      800.80      712.71     10.00 o
  -1   2   0     3411.98     2960.72     35.15 o
   0   2   0     1177.35     1135.64     14.31 o
   1   2   0       54.93       65.40      2.76 o
   2   2   0    29481.97    30698.72    322.69 o
   3   2   0        0.30       -1.66      2.40 o
   4   2   0      915.69      883.69     15.88 o
   5   2   0      585.99      541.67     13.36 o
   6   2   0       21.65       23.85      4.12 o
   7   2   0        0.19       -0.28      5.72 o
   8   2   0       16.42       14.26      7.14 o
   9   2   0        2.53        4.20      9.80 o
  10   2   0        0.79        8.29     11.36 o
  11   2   0       32.18       47.69     14.65 o
 -12   3   0        0.09       21.37     22.11 o
 -11   3   0       12.70       19.33     12.38 o
 -10   3   0       62.29       61.77     12.05 o
  -9   3   0      365.20      355.51     16.63 o
  -8   3   0       40.07       41.76      7.81 o
  -7   3   0      216.32      240.09     15.67 o
  -6   3   0      315.74      321.29     14.60 o
  -5   3   0      112.29      128.28      6.37 o
  -4   3   0       35.89       33.06      3.19 o
  -3   3   0     1386.27     1303.54     17.56 o
  -2   3   0       17.76       18.11      1.97 o
  -1   3   0      151.18      128.22      5.98 o
   0   3   0        3.87       12.91      2.30 o
   1   3   0     2215.99     2263.62     27.53 o
   2   3   0     3698.43     3746.78     56.22 o
   3   3   0      589.96      601.48     11.19 o
   4   3   0     1956.04     1987.78     32.71 o
   5   3   0      113.49      101.07      6.26 o
   6   3   0      423.09      429.05     11.63 o
   7   3   0       49.42       34.51      7.61 o
   8   3   0        4.76        4.06      8.51 o
   9   3   0        1.31       20.69     10.27 o
  10   3   0       94.97      117.75     18.08 o
  11   3   0        0.16       19.99     13.96 o
 -13   4   0        0.21       51.59     24.32 o
 -12   4   0       24.75       58.61     18.61 o
 -11   4   0       14.20       37.24     14.06 o
 -10   4   0       23.96       18.37      7.95 o
  -9   4   0        1.60        3.79      6.62 o
  -8   4   0      156.18      156.62     10.73 o
  -7   4   0       41.39       38.71      5.46 o
  -6   4   0       43.85       44.73      4.65 o
  -5   4   0     2690.52     2869.35     42.71 o
  -4   4   0      118.77      148.32      5.17 o
  -3   4   0     2876.59     2673.00     35.66 o
  -2   4   0     1116.94      977.29     17.87 o
  -1   4   0      851.41      816.94     11.61 o
   0   4   0       14.80       13.92      2.40 o
   1   4   0       39.23       44.15      3.73 o
   2   4   0      543.05      502.15     12.30 o
   3   4   0      677.02      630.35     11.91 o
   4   4   0      176.35      192.62      7.88 o
   5   4   0      660.26      692.67     16.12 o
   6   4   0      224.83      218.62     11.95 o
   7   4   0      464.29      483.45     17.70 o
   8   4   0       28.29       30.33     11.51 o
   9   4   0        5.96        6.91     11.37 o
  10   4   0       99.09       89.62     16.21 o
  11   4   0       11.72       10.32     35.01 o
 -13   5   0        6.54       47.90     23.95 o
 -12   5   0        6.90       18.82     10.41 o
 -11   5   0        3.39       16.06      9.37 o
 -10   5   0       57.35       64.48      8.54 o
  -9   5   0      207.77      176.28     12.48 o
  -8   5   0      134.89      146.44      9.48 o
  -7   5   0        7.23        2.40      3.64 o
  -6   5   0       16.85       10.37      3.53 o
  -5   5   0       45.25       46.19      3.87 o
  -4   5   0       65.51       57.14      4.35 o
  -3   5   0     1438.07     1469.27     22.15 o
  -2   5   0      245.89      288.42      6.12 o
  -1   5   0       33.59       33.93      2.83 o
   0   5   0      587.25      611.45     10.33 o
   1   5   0        1.45        2.26      2.75 o
   2   5   0       77.35       70.71      4.55 o
   3   5   0      372.67      388.78      9.63 o
   4   5   0      515.20      551.87     12.92 o
   5   5   0        5.13        2.50      4.02 o
   6   5   0      148.84      138.72     12.14 o
   7   5   0      107.13      109.96     15.79 o
   8   5   0       41.05       35.63     12.48 o
   9   5   0       18.02       10.69     12.57 o
  10   5   0        1.33       20.59     14.25 o
 -13   6   0        0.03       59.70     22.85 o
 -12   6   0        3.89       24.61     11.05 o
 -11   6   0      163.69      198.33     19.80 o
 -10   6   0        7.05       21.52      6.76 o
  -9   6   0       50.27       44.17      8.35 o
  -8   6   0     1088.07     1148.91     26.96 o
  -7   6   0      599.35      620.24     18.15 o
  -6   6   0        3.02        1.56      3.55 o
  -5   6   0      570.38      585.50     14.99 o
  -4   6   0       83.20       96.05      5.10 o
  -3   6   0      142.22      156.21      6.21 o
  -2   6   0      144.25      138.08      4.78 o
  -1   6   0      136.39      143.30      5.28 o
   0   6   0       75.61       74.95      4.50 o
   1   6   0      870.58      857.50     17.46 o
   2   6   0      264.81      247.04      9.46 o
   3   6   0      415.33      441.66     12.31 o
   4   6   0        2.87        2.57      3.91 o
   5   6   0      502.16      499.83     16.71 o
   6   6   0      185.61      180.34     15.10 o
   7   6   0      102.16       87.42     15.24 o
   8   6   0        2.32       11.87      9.98 o
   9   6   0       11.18        4.11     12.04 o
  10   6   0       11.61       44.96     36.85 o
 -12   7   0       67.72      103.90     21.97 o
 -11   7   0        3.04       30.77      7.69 o
 -10   7   0       11.49       22.10      7.57 o
  -9   7   0       45.51       57.52      7.33 o
  -8   7   0      263.47      247.37     10.82 o
  -7   7   0      846.41      797.61     18.61 o
  -6   7   0        6.22        2.11      3.83 o
  -5   7   0       31.88       35.81      3.76 o
  -4   7   0      244.60      246.62      7.64 o
  -3   7   0       18.53       17.32      2.72 o
  -2   7   0      145.25      159.59      6.21 o
  -1   7   0       57.96       53.26      4.26 o
   0   7   0        5.01        9.28      3.87 o
   1   7   0        0.29        2.23      3.82 o
   2   7   0       28.53       31.68      4.53 o
   3   7   0      216.20      212.68      9.76 o
   4   7   0      316.59      309.82     11.92 o
   5   7   0      110.47      111.73      9.23 o
   6   7   0       20.47       20.17      9.30 o
   7   7   0       32.19       21.83     12.35 o
   8   7   0      136.60      130.01     18.54 o
   9   7   0       12.09       18.60     13.56 o
 -12   8   0       47.22       59.92     29.24 o
 -11   8   0        1.27       -0.21     11.05 o
 -10   8   0        6.83        4.22      7.39 o
  -9   8   0      257.21      231.46     11.07 o
  -8   8   0        1.84       -1.29      4.69 o
  -7   8   0      189.48      170.83      8.06 o
  -6   8   0       31.59       35.06      4.28 o
  -5   8   0       10.20        7.52      3.38 o
  -4   8   0        7.88        9.46      3.28 o
  -3   8   0      166.33      164.64      5.77 o
  -2   8   0       80.50       74.55      4.81 o
  -1   8   0      702.52      779.01     16.39 o
   0   8   0       14.98       12.74      4.32 o
   1   8   0       92.15      110.31      6.46 o
   2   8   0       39.49       42.02      5.93 o
   3   8   0       53.47       45.86      6.18 o
   4   8   0        1.15        1.13      6.27 o
   5   8   0       26.73       25.47      9.71 o
   6   8   0      128.82      135.42     17.90 o
   7   8   0      119.71      110.31     18.00 o
   8   8   0       23.84        8.81     13.40 o
   9   8   0        7.08       34.27     33.53 o
 -12   9   0       11.58       39.06     21.00 o
 -11   9   0       36.67       37.42     15.48 o
 -10   9   0       74.50       82.62     19.21 o
  -9   9   0       24.82       27.60      9.24 o
  -8   9   0        0.73        7.93      5.52 o
  -7   9   0       61.34       44.25      5.21 o
  -6   9   0      129.91      128.36      7.28 o
  -5   9   0        1.02       -0.89      3.12 o
  -4   9   0      191.14      203.82      6.84 o
  -3   9   0        4.25        6.86      2.87 o
  -2   9   0      573.83      550.09     12.68 o
  -1   9   0       14.58       17.72      4.61 o
   0   9   0       39.31       42.31      5.60 o
   1   9   0       25.38       26.52      4.57 o
   2   9   0      131.01      151.82      9.12 o
   3   9   0        0.32        0.84      4.61 o
   4   9   0      356.36      377.30     17.57 o
   5   9   0       27.75       22.29      9.59 o
   6   9   0       56.11       49.31     18.17 o
   7   9   0       92.84       99.88     18.29 o
   8   9   0        0.04        8.61     14.46 o
 -12  10   0        1.16       33.16     23.21 o
 -11  10   0        0.09       12.90     20.64 o
 -10  10   0        4.90        8.26      8.79 o
  -9  10   0       45.31       54.69     12.01 o
  -8  10   0       30.85       46.45     10.62 o
  -7  10   0      295.95      211.86     17.79 o
  -6  10   0        2.00       -6.61      5.97 o
  -5  10   0       65.43       62.43      5.23 o
  -4  10   0      362.00      361.72     10.91 o
  -3  10   0       54.76       54.63      4.43 o
  -2  10   0     1142.18     1095.57     24.59 o
  -1  10   0      656.47      647.40     18.37 o
   0  10   0       65.63       67.18      5.72 o
   1  10   0      192.42      210.59     10.00 o
   2  10   0        2.11        2.83      4.62 o
   3  10   0        0.20        3.34      5.82 o
   4  10   0       70.31       63.09     11.64 o
   5  10   0        0.39       -2.14     16.22 o
   6  10   0        4.93       -8.21     11.09 o
   7  10   0       11.68        8.19     14.49 o
 -11  11   0        1.19      -16.58     18.06 o
 -10  11   0       10.80        4.53     11.68 o
  -9  11   0        7.27        9.64     12.53 o
  -8  11   0      204.31      195.66     18.42 o
  -7  11   0      111.45      116.27     27.46 o
  -6  11   0       34.45       41.42      9.75 o
  -5  11   0      653.92      615.33     21.10 o
  -4  11   0      132.76      146.66     11.06 o
  -3  11   0      302.47      303.39     22.23 o
  -2  11   0       91.74       77.57      7.65 o
  -1  11   0      888.62      907.10     23.28 o
   0  11   0        1.38        0.39      7.29 o
   1  11   0       62.65       66.52      8.60 o
   2  11   0      238.70      249.82     13.81 o
   3  11   0        4.55        8.75      8.77 o
   4  11   0      246.05      235.14     26.02 o
   5  11   0       43.05       58.67     15.73 o
   6  11   0        5.69        9.30     13.15 o
 -11  12   0       65.80       62.31     16.95 o
 -10  12   0        5.00       -0.37     18.06 o
  -9  12   0       42.88       36.48     16.95 o
  -8  12   0       85.84       61.55     18.43 o
  -7  12   0        2.12        2.02      5.91 o
  -6  12   0        0.12       -2.64      7.26 o
  -5  12   0      261.87      232.67     18.83 o
  -4  12   0       10.26       -0.35     10.13 o
  -3  12   0       68.20       63.34      8.83 o
  -2  12   0       72.16       50.07      8.79 o
  -1  12   0      275.03      271.81     16.46 o
   0  12   0        1.52        0.07      6.31 o
   1  12   0        1.48       -4.71      6.89 o
   2  12   0       36.99       32.33     14.70 o
   3  12   0       12.79       -3.38     21.18 o
   4  12   0       18.07       21.24     15.66 o
   5  12   0        2.86        3.00     16.75 o
 -10  13   0       54.40       71.42     17.87 o
  -9  13   0       16.78        3.68     12.90 o
  -8  13   0       32.63       35.38     16.58 o
  -7  13   0        3.26       -1.11     11.42 o
  -6  13   0        0.00       -2.58     11.05 o
  -5  13   0        2.80        4.18      8.41 o
  -4  13   0       49.57       43.45     17.87 o
  -3  13   0       27.19       23.76     10.44 o
  -2  13   0        0.86        3.86      9.58 o
  -1  13   0       89.67       85.66     10.81 o
   0  13   0        0.12      -10.50     13.14 o
   1  13   0       67.92       65.86     10.62 o
   2  13   0       14.85       19.65     15.92 o
   3  13   0       39.27       53.70     23.86 o
   4  13   0       95.89       95.79     19.76 o
  -9  14   0        8.52        8.11     15.11 o
  -8  14   0       17.22       11.05     12.53 o
  -7  14   0        0.98       13.27     12.90 o
  -6  14   0       49.71       40.91     16.95 o
  -5  14   0        8.21       15.48     13.27 o
  -4  14   0        3.89        8.11     11.42 o
  -3  14   0      104.36      108.45     16.13 o
  -2  14   0       24.84       22.48     12.38 o
  -1  14   0       19.45       16.76     10.49 o
   0  14   0       47.91       64.19     21.56 o
   1  14   0        8.13      -28.33     21.18 o
   2  14   0       17.69       14.23     14.50 o
   3  14   0      104.63       83.92     40.54 o
  -8  15   0       21.60       11.79     16.21 o
  -7  15   0        0.08       -9.58     12.53 o
  -6  15   0        0.58        9.21     13.27 o
  -5  15   0       28.18       49.01     18.43 o
  -4  15   0        2.41        5.53     12.90 o
  -3  15   0        0.53        9.95     12.16 o
  -2  15   0        1.89      -11.01     18.61 o
  -1  15   0        1.99       -8.76     35.01 o
   0  15   0      111.87       95.11     28.13 o
   1  15   0       12.67      -17.89     23.58 o
   2  15   0        6.62        1.61     25.76 o
  -7  16   0       24.01       43.11     19.16 o
  -6  16   0        0.10       -6.63     12.90 o
  -5  16   0       10.49       -3.68     13.27 o
  -4  16   0       10.52       18.42     15.85 o
  -3  16   0       69.82       34.21     60.81 o
  -2  16   0        6.87       -4.16     14.09 o
  -1  16   0       60.99       62.28     53.07 o
   0  16   0        1.24       -7.00     45.69 o
   3 -17   1       16.97       29.48     17.32 o
   4 -17   1       61.08       66.70     21.01 o
   5 -17   1       10.48        9.58     17.32 o
  -1 -16   1        0.01      -34.64     28.37 o
   0 -16   1        1.28      -67.43     44.96 o
   1 -16   1       28.13      -32.06     50.49 o
   2 -16   1       31.78       38.67     27.09 o
   3 -16   1        5.04        9.21     14.00 o
   4 -16   1      111.02      121.62     24.32 o
   5 -16   1      105.59      146.31     26.54 o
   6 -16   1       17.06       22.85     16.21 o
   7 -16   1       23.47       43.85     18.06 o
  -2 -15   1       57.26       30.34     25.97 o
  -1 -15   1       92.05       72.79     43.12 o
   0 -15   1        5.09      -20.53     26.72 o
   1 -15   1       28.53       34.05     13.03 o
   2 -15   1       40.32       45.05     16.03 o
   3 -15   1        9.52        8.41     10.49 o
   4 -15   1       10.87        5.16     12.53 o
   5 -15   1       22.40       21.37     14.37 o
   6 -15   1        0.97        1.84     12.90 o
   7 -15   1        0.21        2.95     13.27 o
   8 -15   1        3.43       10.32     14.37 o
   9 -15   1       18.00       30.22     27.27 o
  -4 -14   1       27.32       -3.08     53.43 o
  -3 -14   1       31.94       18.70     15.25 o
  -2 -14   1       21.71        5.95     13.41 o
  -1 -14   1      102.75       70.46     39.25 o
   0 -14   1      112.77      152.31     17.84 o
   1 -14   1       77.53      103.42     14.93 o
   2 -14   1       34.95       12.40     10.63 o
   3 -14   1      122.07      141.00     17.32 o
   4 -14   1       16.37       15.75     10.27 o
   5 -14   1        0.00       -5.46      8.66 o
   6 -14   1        1.24       -1.47     10.69 o
   7 -14   1        0.00       -5.16     11.05 o
   8 -14   1       17.80       23.58     14.74 o
   9 -14   1       29.92       26.25     14.57 o
  -5 -13   1       31.57       59.65     17.36 o
  -4 -13   1       25.04       -2.45     17.25 o
  -3 -13   1       10.29       16.63     13.54 o
  -2 -13   1       28.69       16.56     12.17 o
  -1 -13   1      223.14      241.56     16.60 o
   0 -13   1       33.26       39.34      9.97 o
   1 -13   1      129.02      120.59     12.08 o
   2 -13   1        5.61        8.77      9.20 o
   3 -13   1      207.55      209.83     19.02 o
   4 -13   1       20.22       10.85     17.50 o
   5 -13   1        4.10       -4.27     18.98 o
   6 -13   1       88.19      100.53     14.72 o
   7 -13   1        6.12       -0.37      8.81 o
   8 -13   1       16.72        6.26     11.42 o
   9 -13   1       11.15        4.65     14.74 o
  10 -13   1       69.70       68.25     17.73 o
  -6 -12   1        8.60        4.11     18.14 o
  -5 -12   1        3.20       -7.31     17.91 o
  -4 -12   1       10.68       14.30     12.39 o
  -3 -12   1       30.86       19.83     12.23 o
  -2 -12   1      157.18      165.96     18.96 o
  -1 -12   1      242.05      253.06     15.67 o
   0 -12   1      684.62      661.27     23.04 o
   1 -12   1      282.30      276.35     15.74 o
   2 -12   1      244.18      284.21     15.84 o
   3 -12   1       48.10       61.08      8.88 o
   4 -12   1      127.49      149.38     15.99 o
   5 -12   1      369.25      350.51     21.50 o
   6 -12   1      182.98      150.51     17.51 o
   7 -12   1        0.04        1.61      6.41 o
   8 -12   1       14.80        9.30      9.25 o
   9 -12   1        5.97        9.36      8.20 o
  10 -12   1        1.57        3.83     11.77 o
  11 -12   1       32.11       77.39     28.01 o
  -7 -11   1        7.84       17.10     18.71 o
  -6 -11   1        1.52        0.30     12.70 o
  -5 -11   1        0.03        4.63     10.75 o
  -4 -11   1       41.83       41.45     11.32 o
  -3 -11   1       52.23       41.54     10.67 o
  -2 -11   1       69.88       68.44      6.73 o
  -1 -11   1        0.64       -4.60      4.49 o
   0 -11   1      794.69      882.82     22.38 o
   1 -11   1      403.86      405.08     12.85 o
   2 -11   1       28.39       30.05      5.54 o
   3 -11   1       71.45       78.93      6.90 o
   4 -11   1      330.87      297.52      9.35 o
   5 -11   1       47.17       48.02      6.63 o
   6 -11   1        2.72        3.69      7.80 o
   7 -11   1       14.18        5.39      7.54 o
   8 -11   1        2.85        1.47     11.24 o
   9 -11   1       22.84       21.89      9.23 o
  10 -11   1       34.70       26.32     15.32 o
  11 -11   1        6.01       21.00     21.00 o
  -7 -10   1        2.71        0.64     14.48 o
  -6 -10   1        2.02        6.76     13.11 o
  -5 -10   1       19.05       31.82     10.74 o
  -4 -10   1        2.94       -0.09      8.82 o
  -3 -10   1        0.14        0.87      5.48 o
  -2 -10   1        2.11        2.15      4.36 o
  -1 -10   1       29.76       22.99      5.53 o
   0 -10   1       39.48       39.29      6.03 o
   1 -10   1     1432.97     1451.81     36.42 o
   2 -10   1      288.95      294.74     11.20 o
   3 -10   1      149.21      152.77      9.97 o
   4 -10   1       55.49       54.22      5.83 o
   5 -10   1      192.50      196.99     12.18 o
   6 -10   1        1.51       -4.96      3.63 o
   7 -10   1       39.20       31.79     10.05 o
   8 -10   1        2.31        5.76      6.82 o
   9 -10   1       14.24       20.24      8.99 o
  10 -10   1       25.61       14.81     11.95 o
  11 -10   1       14.83       10.31     13.00 o
  12 -10   1       20.83       51.96     24.32 o
  -8  -9   1       20.77       25.61     15.24 o
  -7  -9   1        0.83        3.15     12.75 o
  -6  -9   1        1.49       -8.38     11.46 o
  -5  -9   1       58.14       78.39     12.12 o
  -4  -9   1      320.36      304.39     18.32 o
  -3  -9   1       73.30       81.03      6.82 o
  -2  -9   1      166.27      151.41      9.03 o
  -1  -9   1        2.56        3.50      4.25 o
   0  -9   1       34.17       44.86      5.64 o
   1  -9   1       46.78       50.98      5.55 o
   2  -9   1       39.74       50.15      4.48 o
   3  -9   1      359.02      344.39      8.75 o
   4  -9   1       31.07       27.26      7.50 o
   5  -9   1        0.57       -1.29      2.92 o
   6  -9   1        3.05        2.27      4.93 o
   7  -9   1       62.97       66.60      7.93 o
   8  -9   1      326.25      276.05     10.28 o
   9  -9   1       11.78        2.62      5.70 o
  10  -9   1       20.07       34.31     15.85 o
  11  -9   1       14.98       13.21     12.40 o
  12  -9   1        0.83       26.91     11.56 o
  -9  -8   1       14.25       13.99     17.63 o
  -8  -8   1      102.61      130.56     19.04 o
  -7  -8   1       94.06       89.82     16.63 o
  -6  -8   1       18.70       30.84     10.38 o
  -5  -8   1        0.60       12.68      9.31 o
  -4  -8   1       16.15       18.61      5.50 o
  -3  -8   1       72.30       68.24      5.61 o
  -2  -8   1      202.38      211.21     12.09 o
  -1  -8   1       47.02       63.72      5.91 o
   0  -8   1       37.26       53.64      6.76 o
   1  -8   1     1481.08     1546.88     25.04 o
   2  -8   1      260.19      258.88      8.69 o
   3  -8   1      157.65      166.84      6.16 o
   4  -8   1      548.36      550.14     14.53 o
   5  -8   1      109.37       98.17      6.82 o
   6  -8   1       28.45       29.76      4.00 o
   7  -8   1      119.61      111.34      7.71 o
   8  -8   1        4.75        9.78      4.50 o
   9  -8   1      176.25      155.45     12.82 o
  10  -8   1      135.03      120.40     12.94 o
  11  -8   1        0.16        9.62     16.58 o
  12  -8   1       55.83       63.70     13.21 o
  -9  -7   1        7.51       25.14     18.48 o
  -8  -7   1       41.72       43.61     13.90 o
  -7  -7   1       39.46       35.91     12.55 o
  -6  -7   1       91.42       90.09     11.75 o
  -5  -7   1      175.82      162.70      9.99 o
  -4  -7   1        0.16        3.91      3.92 o
  -3  -7   1       68.75       69.25      6.17 o
  -2  -7   1      246.33      253.91      8.81 o
  -1  -7   1        0.31        1.16      3.51 o
   0  -7   1     1218.09     1275.38     21.59 o
   1  -7   1        0.10        0.19      2.88 o
   2  -7   1        2.01        3.00      2.66 o
   3  -7   1        0.05        5.59      2.74 o
   4  -7   1        0.31       -2.93      2.23 o
   5  -7   1       67.81       75.20      4.66 o
   6  -7   1      147.26      146.35      7.50 o
   7  -7   1      662.35      669.94     16.09 o
   8  -7   1      597.53      609.71     19.36 o
   9  -7   1       67.89       57.32     10.74 o
  10  -7   1       62.66       54.79      9.06 o
  11  -7   1       14.20       21.00     12.59 o
  12  -7   1        2.71       29.84     16.85 o
 -10  -6   1       20.35       56.23     23.92 o
  -9  -6   1        5.61       17.46     14.56 o
  -8  -6   1        2.29       -9.66      9.60 o
  -7  -6   1       31.49       42.18     10.74 o
  -6  -6   1      777.96      719.15     25.15 o
  -5  -6   1        2.57        2.02      4.57 o
  -4  -6   1      139.36      150.96      7.02 o
  -3  -6   1        0.42        1.79      3.36 o
  -2  -6   1       24.60       30.83      4.31 o
  -1  -6   1      164.00      159.75      6.74 o
   0  -6   1      604.81      696.49     13.16 o
   1  -6   1        0.25        2.11      2.35 o
   2  -6   1      487.09      486.66      9.23 o
   3  -6   1     2099.19     2134.60     34.46 o
   4  -6   1        6.59        4.84      2.40 o
   5  -6   1        4.58        1.41      2.73 o
   6  -6   1      518.84      556.87     12.90 o
   7  -6   1       29.37       24.68      4.77 o
   8  -6   1      478.36      469.38     13.83 o
   9  -6   1        1.53        7.08      6.33 o
  10  -6   1       12.45       27.83     11.44 o
  11  -6   1       43.31       51.82     10.10 o
  12  -6   1        6.64       15.48     10.21 o
 -10  -5   1       10.58       32.74     11.13 o
  -9  -5   1       55.51       41.05     13.93 o
  -8  -5   1      126.14      132.55     16.98 o
  -7  -5   1     1261.89     1219.68     41.52 o
  -6  -5   1      443.07      421.47     20.72 o
  -5  -5   1      283.90      289.31      9.20 o
  -4  -5   1      788.89      839.34     14.96 o
  -3  -5   1      469.88      438.13     10.52 o
  -2  -5   1     2055.88     2061.17     36.87 o
  -1  -5   1       43.58       41.17      3.26 o
   0  -5   1      195.10      238.83      6.02 o
   1  -5   1      915.55      857.94     12.58 o
   2  -5   1      100.52       80.54      3.60 o
   3  -5   1     4263.09     4408.86     61.01 o
   4  -5   1      492.56      460.69      9.90 o
   5  -5   1      157.12      145.81      6.26 o
   6  -5   1       52.01       58.16      5.65 o
   7  -5   1      117.16      114.42      8.80 o
   8  -5   1       33.46       24.71      6.75 o
   9  -5   1       68.44       62.53     10.32 o
  10  -5   1        0.32       -1.10      7.02 o
  11  -5   1        6.95        7.18      9.63 o
  12  -5   1       27.33       62.96     16.10 o
 -11  -4   1        7.24       25.44     15.65 o
 -10  -4   1        0.59       19.44     13.27 o
  -9  -4   1       62.50       68.19     20.76 o
  -8  -4   1       42.78       30.89     13.74 o
  -7  -4   1     1182.55     1193.36     30.97 o
  -6  -4   1      851.10      884.80     20.43 o
  -5  -4   1      255.72      260.76      8.82 o
  -4  -4   1     3926.71     3889.98     65.44 o
  -3  -4   1      461.74      441.52      9.80 o
  -2  -4   1      303.10      327.89      7.48 o
  -1  -4   1     1140.70     1188.87     16.09 o
   0  -4   1      658.80      639.96     10.02 o
   1  -4   1      186.30      174.01      4.56 o
   2  -4   1      201.11      235.37      7.51 o
   3  -4   1      114.21      133.10      4.16 o
   4  -4   1      107.11       85.92      4.59 o
   5  -4   1     2149.85     2324.29     36.25 o
   6  -4   1      396.79      449.98     14.70 o
   7  -4   1      461.84      474.17     14.20 o
   8  -4   1       12.37       16.65      6.33 o
   9  -4   1        9.11        5.81      7.06 o
  10  -4   1        2.70        7.25      9.63 o
  11  -4   1       29.93       28.04     13.79 o
  12  -4   1       20.89       48.13     15.01 o
 -11  -3   1        0.53       50.55     23.01 o
 -10  -3   1        1.42        5.73     11.44 o
  -9  -3   1       35.78       54.24     13.35 o
  -8  -3   1       28.90       29.95      9.11 o
  -7  -3   1       15.08        3.18      6.26 o
  -6  -3   1       59.10       61.18      9.46 o
  -5  -3   1      187.13      200.74      7.91 o
  -4  -3   1     2010.78     1954.61     31.21 o
  -3  -3   1       90.41       82.16      4.31 o
  -2  -3   1     2940.08     2796.60     33.77 o
  -1  -3   1     1666.39     1683.48     21.00 o
   0  -3   1      281.00      246.21      5.18 o
   1  -3   1      119.21      107.41      4.13 o
   2  -3   1     1154.53     1237.50     18.75 o
   3  -3   1     1420.56     1493.47     19.93 o
   4  -3   1     1804.45     1803.04     24.50 o
   5  -3   1      262.60      241.99      9.95 o
   6  -3   1       33.11       28.00      4.45 o
   7  -3   1        0.45       -1.88      3.72 o
   8  -3   1      241.02      232.91     13.59 o
   9  -3   1        0.05        1.83      7.10 o
  10  -3   1       18.97       19.51     12.22 o
  11  -3   1        9.97       36.79     13.46 o
  12  -3   1       12.66        9.58     22.11 o
 -12  -2   1        0.15       16.21     37.22 o
 -11  -2   1       22.09       21.67     27.64 o
 -10  -2   1       10.30       35.30     15.30 o
  -9  -2   1        0.03        8.21     10.15 o
  -8  -2   1        0.33       -1.34      5.66 o
  -7  -2   1      183.03      187.22      9.24 o
  -6  -2   1        8.83        8.42      3.59 o
  -5  -2   1      210.97      183.35      7.11 o
  -4  -2   1     1717.13     1646.98     27.03 o
  -3  -2   1        7.83       33.06      2.92 o
  -2  -2   1    30759.20    32892.55    495.01 o
  -1  -2   1     7137.68     6598.53     78.94 o
   0  -2   1     1268.55     1087.29     13.81 o
   1  -2   1      107.65       89.27      3.12 o
   2  -2   1        4.11        1.42      1.48 o
   3  -2   1      122.17      133.48      4.38 o
   4  -2   1     1174.26     1244.76     20.88 o
   5  -2   1      695.56      689.62     15.72 o
   6  -2   1       35.48       35.80      4.42 o
   7  -2   1      339.94      336.94     16.65 o
   8  -2   1      189.38      218.96     14.56 o
   9  -2   1      597.33      543.88     43.93 o
  10  -2   1       49.12       58.24     11.23 o
  11  -2   1       11.88       36.56     17.87 o
  12  -2   1        0.13       39.06     23.58 o
 -12  -1   1       56.38       56.07     37.40 o
 -11  -1   1       34.87       22.98     19.61 o
 -10  -1   1       15.47        4.05     16.56 o
  -9  -1   1       46.62       48.10      8.28 o
  -8  -1   1       26.52       27.03      7.10 o
  -7  -1   1       54.57       50.81      7.16 o
  -6  -1   1      134.13      114.89      6.33 o
  -5  -1   1      901.77      875.14     16.22 o
  -4  -1   1      394.51      421.80      9.66 o
  -3  -1   1      295.55      277.88      5.78 o
  -2  -1   1     2757.36     2423.90     40.42 o
  -1  -1   1     2957.67     2713.04     36.92 o
   0  -1   1     1198.41      386.90     14.69 o
   1  -1   1      670.45      561.89      8.28 o
   2  -1   1        2.96        6.31      1.76 o
   3  -1   1       35.09       41.13      2.75 o
   4  -1   1      786.91      785.11     15.04 o
   5  -1   1     3248.15     3276.99     58.70 o
   6  -1   1       15.27        8.21      3.62 o
   7  -1   1       25.39       25.99      4.98 o
   8  -1   1       24.86       28.69      7.09 o
   9  -1   1      137.23      119.24     10.88 o
  10  -1   1        1.50        9.43      8.15 o
  11  -1   1       22.73       19.50     12.57 o
  12  -1   1        0.28       25.06     22.85 o
 -12   0   1        1.03       36.85     25.79 o
 -11   0   1       22.81       25.56     19.72 o
 -10   0   1        2.89       20.03     17.15 o
  -9   0   1       79.54       76.46     10.39 o
  -8   0   1        9.64        8.29      6.12 o
  -7   0   1       11.30       18.52      5.01 o
  -6   0   1      142.26      138.99      6.85 o
  -5   0   1      617.62      598.81     12.43 o
  -4   0   1      278.89      267.08      6.88 o
  -3   0   1      434.71      499.26      8.76 o
  -2   0   1     7298.94     7005.32     79.10 o
  -1   0   1      206.12      129.79     10.28 o
   0   0   1      147.35        0.06      1.06 o
   1   0   1      891.09      870.99     11.31 o
   2   0   1    12727.47    12660.41    163.14 o
   3   0   1        2.82        2.60      2.13 o
   4   0   1       23.27       18.19      4.02 o
   5   0   1      926.43      935.00     15.27 o
   6   0   1       16.57       16.91      4.01 o
   7   0   1       34.46       33.55      8.18 o
   8   0   1       10.02       14.53      6.90 o
   9   0   1       56.00       65.23     10.41 o
  10   0   1        9.95       10.32     12.94 o
  11   0   1       46.78       32.26     13.40 o
  12   0   1        1.32        5.04     20.81 o
 -12   1   1      172.46      171.76     33.54 o
 -11   1   1        1.96       15.85     21.37 o
 -10   1   1      399.51      405.89     45.72 o
  -9   1   1      334.09      317.02     21.47 o
  -8   1   1       11.80        6.42      7.83 o
  -7   1   1      452.44      447.61     15.83 o
  -6   1   1      226.36      236.58     12.15 o
  -5   1   1       42.49       37.97      3.78 o
  -4   1   1      448.96      440.94      8.55 o
  -3   1   1      221.32      222.36      5.60 o
  -2   1   1     1205.30     1209.24     19.68 o
  -1   1   1     6361.05     5860.24     72.66 o
   0   1   1      151.12      158.51      3.56 o
   1   1   1     4562.93     4138.57     47.62 o
   2   1   1     1982.81     1831.55     21.89 o
   3   1   1        0.60        1.25      1.91 o
   4   1   1      242.87      237.17      8.18 o
   5   1   1      441.30      428.20     17.55 o
   6   1   1      392.08      403.10     13.79 o
   7   1   1        4.33       -2.03      5.42 o
   8   1   1       44.39       49.63      8.45 o
   9   1   1       24.40       19.03     10.85 o
  10   1   1        3.64       17.15     11.70 o
  11   1   1        0.67       -4.06     11.67 o
 -12   2   1       30.70       54.91     24.69 o
 -11   2   1       37.24       66.33     24.32 o
 -10   2   1       15.24       30.75     12.38 o
  -9   2   1      109.17      119.84     12.83 o
  -8   2   1      166.32      156.08     13.64 o
  -7   2   1      288.27      305.45     11.42 o
  -6   2   1     1166.87     1269.66     24.91 o
  -5   2   1        0.29       -3.50      2.89 o
  -4   2   1      189.48      199.66      7.56 o
  -3   2   1     1176.48     1095.34     16.15 o
  -2   2   1       23.55       30.44      3.31 o
  -1   2   1       12.94       16.33      2.61 o
   0   2   1     2898.61     2742.73     31.84 o
   1   2   1     2074.09     2044.92     35.35 o
   2   2   1       54.56       62.94      4.48 o
   3   2   1      363.34      340.18     17.26 o
   4   2   1      274.21      319.41     10.20 o
   5   2   1       37.82       32.15      5.08 o
   6   2   1      196.59      179.48      9.82 o
   7   2   1        1.18       -8.41      5.61 o
   8   2   1        0.53        6.91      8.34 o
   9   2   1       38.89       31.84      8.76 o
  10   2   1        4.78       21.54     11.68 o
  11   2   1        0.06        8.26     13.05 o
 -13   3   1       22.16       58.78     17.98 o
 -12   3   1        0.18       18.06     20.64 o
 -11   3   1       12.24       17.67     16.40 o
 -10   3   1       30.12       42.42     10.46 o
  -9   3   1        0.75        2.47      8.29 o
  -8   3   1      293.90      302.80     12.56 o
  -7   3   1       27.97       23.21      4.39 o
  -6   3   1      604.37      616.07     16.46 o
  -5   3   1      122.39      155.28      7.05 o
  -4   3   1       97.76       98.15      4.35 o
  -3   3   1      156.60      148.19      4.04 o
  -2   3   1     1104.68     1017.98     13.64 o
  -1   3   1       65.66       63.51      3.65 o
   0   3   1      342.99      340.83      6.55 o
   1   3   1      163.28      160.56      6.40 o
   2   3   1      325.78      301.26      7.13 o
   3   3   1      288.83      299.29      8.89 o
   4   3   1      540.48      529.08     13.54 o
   5   3   1       19.74       10.18      4.83 o
   6   3   1       70.52       52.41      7.84 o
   7   3   1       48.54       41.90      8.18 o
   8   3   1        0.70       -5.32      9.62 o
   9   3   1        7.05       18.35     13.39 o
  10   3   1       32.64       62.64     17.54 o
  11   3   1        5.33       18.22     18.61 o
 -13   4   1        3.23       57.42     16.62 o
 -12   4   1       17.53       38.96     14.68 o
 -11   4   1       15.42       16.35      9.56 o
 -10   4   1        0.04       12.98      7.58 o
  -9   4   1       34.20       34.45      7.18 o
  -8   4   1       86.98       95.65      6.85 o
  -7   4   1       67.66       82.71      6.74 o
  -6   4   1       20.97       14.99      3.92 o
  -5   4   1      321.05      318.93      9.51 o
  -4   4   1     1873.33     1922.82     26.65 o
  -3   4   1      387.98      400.91      9.07 o
  -2   4   1      586.95      605.29     14.82 o
  -1   4   1     2744.14     2669.66     33.76 o
   0   4   1      402.64      412.12      7.90 o
   1   4   1      946.78      981.70     14.36 o
   2   4   1      187.99      199.38      8.75 o
   3   4   1      353.73      390.74     14.55 o
   4   4   1      219.46      220.84      9.76 o
   5   4   1       14.84       10.53      3.85 o
   6   4   1      180.44      166.13     11.52 o
   7   4   1        2.83        5.58      7.14 o
   8   4   1        5.52       18.17     13.66 o
   9   4   1       94.22       84.33     16.22 o
  10   4   1       77.15       73.38     17.07 o
 -13   5   1        3.14       41.74     15.53 o
 -12   5   1       31.35       66.49     15.50 o
 -11   5   1      119.21      116.99     14.51 o
 -10   5   1       38.68       52.59      8.09 o
  -9   5   1      216.30      181.18     10.25 o
  -8   5   1      496.18      481.04     14.73 o
  -7   5   1      509.05      509.79     16.78 o
  -6   5   1      776.40      761.43     20.36 o
  -5   5   1      969.63      962.33     20.56 o
  -4   5   1     3823.10     4046.91     57.07 o
  -3   5   1      646.35      611.85     12.44 o
  -2   5   1      411.13      410.88     10.58 o
  -1   5   1      410.60      438.30      8.00 o
   0   5   1      265.47      237.41      5.73 o
   1   5   1     1684.46     1751.34     26.45 o
   2   5   1       89.33      107.69      5.80 o
   3   5   1      221.06      273.99     10.31 o
   4   5   1       70.67       66.20      6.32 o
   5   5   1      108.93      104.27      9.17 o
   6   5   1      193.06      197.32     13.60 o
   7   5   1        0.87       16.90      8.51 o
   8   5   1       11.18       20.90     14.70 o
   9   5   1       21.45       38.96     14.57 o
  10   5   1        0.06       27.16     16.39 o
 -13   6   1       10.07       66.33     24.32 o
 -12   6   1       26.08       52.11     12.34 o
 -11   6   1       15.75       25.55      9.99 o
 -10   6   1        8.50       11.86      6.64 o
  -9   6   1       76.07       71.33      7.26 o
  -8   6   1      476.06      470.17     14.58 o
  -7   6   1      315.77      317.17     11.07 o
  -6   6   1       86.05       95.32      6.31 o
  -5   6   1       24.64       27.94      3.24 o
  -4   6   1      183.73      215.53      5.42 o
  -3   6   1     4167.66     4293.41     55.37 o
  -2   6   1     2622.04     2876.27     47.10 o
  -1   6   1       54.07       53.98      3.20 o
   0   6   1      493.67      539.43     11.98 o
   1   6   1       23.25       23.15      3.92 o
   2   6   1       12.12       20.03      4.35 o
   3   6   1      503.21      541.28     14.49 o
   4   6   1       28.30       29.06      5.66 o
   5   6   1      190.15      189.66     11.75 o
   6   6   1        5.45        6.75     11.73 o
   7   6   1        0.00        3.96     10.92 o
   8   6   1        6.17        2.19     10.08 o
   9   6   1        2.50       19.92     13.81 o
 -12   7   1       28.47       51.71     14.58 o
 -11   7   1        3.13       24.28      7.44 o
 -10   7   1       74.47       61.38      7.45 o
  -9   7   1        4.19        4.83      4.86 o
  -8   7   1        4.89        1.73      4.64 o
  -7   7   1       20.99       10.72      5.56 o
  -6   7   1       83.22       81.12      5.98 o
  -5   7   1       13.77       15.36      3.74 o
  -4   7   1        1.86        5.30      1.86 o
  -3   7   1       19.41       24.39      6.22 o
  -2   7   1      179.32      209.81      8.57 o
  -1   7   1     1094.77     1119.61     22.10 o
   0   7   1      463.59      474.90     11.80 o
   1   7   1        8.99       11.45      3.77 o
   2   7   1       88.76       93.98      6.96 o
   3   7   1       74.88       78.41      6.93 o
   4   7   1       31.49       26.17      6.32 o
   5   7   1      148.51      162.76     11.52 o
   6   7   1       28.68       20.17      9.54 o
   7   7   1      137.30      144.43     18.61 o
   8   7   1        0.50        5.93     16.08 o
   9   7   1        0.01       28.74     21.57 o
 -12   8   1       20.69       44.22     21.37 o
 -11   8   1        0.67       15.41     11.74 o
 -10   8   1       68.58       95.02     10.76 o
  -9   8   1      397.13      358.64     15.81 o
  -8   8   1       90.52       86.00      7.49 o
  -7   8   1       83.96       66.39      6.36 o
  -6   8   1       82.12       63.68      5.60 o
  -5   8   1       71.53       60.98      7.10 o
  -4   8   1       48.69       49.79      5.68 o
  -3   8   1        0.11        2.45      4.41 o
  -2   8   1      648.59      671.54     13.36 o
  -1   8   1       80.45      100.38      5.79 o
   0   8   1      316.35      345.10     10.52 o
   1   8   1       34.80       35.33      5.16 o
   2   8   1        0.38       -2.55      4.20 o
   3   8   1       61.62       55.73      6.71 o
   4   8   1      393.91      404.85     19.50 o
   5   8   1      469.65      452.87     21.89 o
   6   8   1        4.93        3.86     11.18 o
   7   8   1      158.37      195.90     21.97 o
   8   8   1       19.31        5.31     14.07 o
 -12   9   1        0.41       32.43     20.27 o
 -11   9   1        9.96       16.82     12.46 o
 -10   9   1        0.66        7.69      8.79 o
  -9   9   1        7.07        9.33      7.61 o
  -8   9   1        2.50        5.77      6.02 o
  -7   9   1      374.15      330.83     13.40 o
  -6   9   1       15.84       16.62      4.56 o
  -5   9   1       34.79       21.95      7.55 o
  -4   9   1      474.89      509.03     22.25 o
  -3   9   1       25.75       23.18      6.44 o
  -2   9   1       13.15        7.86      4.18 o
  -1   9   1       63.84       62.98      5.42 o
   0   9   1      154.16      162.21      8.15 o
   1   9   1       18.71       22.40      5.16 o
   2   9   1       48.23       53.64      6.59 o
   3   9   1      384.85      426.71     15.76 o
   4   9   1        0.02       12.81      6.86 o
   5   9   1      182.56      170.77     15.54 o
   6   9   1       85.02       60.59     23.49 o
   7   9   1        0.24       10.22     13.05 o
   8   9   1       65.45       98.40     43.49 o
 -12  10   1       32.01       72.60     27.64 o
 -11  10   1        7.01       13.04     11.86 o
 -10  10   1        0.80        0.83     11.42 o
  -9  10   1        6.55       -6.93      7.80 o
  -8  10   1      303.12      301.60     29.50 o
  -7  10   1      382.50      318.49     16.06 o
  -6  10   1      219.64      190.75     12.81 o
  -5  10   1      742.18      755.38     24.02 o
  -4  10   1       99.03      111.29      9.77 o
  -3  10   1       64.47       75.85      8.93 o
  -2  10   1      146.21      137.57      7.80 o
  -1  10   1      191.79      189.11      8.58 o
   0  10   1       80.20       83.27      6.81 o
   1  10   1      165.41      194.72      9.89 o
   2  10   1      308.63      314.60     12.76 o
   3  10   1        1.69       -0.08      6.39 o
   4  10   1       15.90       22.65      9.95 o
   5  10   1       30.36       13.58     12.28 o
   6  10   1       29.46       29.45     17.99 o
   7  10   1       29.90       19.66     14.84 o
 -11  11   1       19.66       32.62     14.65 o
 -10  11   1        0.92       -9.58     12.53 o
  -9  11   1       26.39       14.37     14.37 o
  -8  11   1       27.72       44.96     16.58 o
  -7  11   1        0.24       -6.31      6.98 o
  -6  11   1       48.47       36.15      9.49 o
  -5  11   1      669.09      688.11     29.05 o
  -4  11   1      279.07      274.50     14.90 o
  -3  11   1       94.23       77.43      9.39 o
  -2  11   1       51.76       52.77      9.01 o
  -1  11   1       16.71       15.12      7.47 o
   0  11   1        0.79        7.12      6.87 o
   1  11   1        4.63        6.12      7.01 o
   2  11   1       87.22       84.55     11.27 o
   3  11   1        4.03       10.18     10.72 o
   4  11   1       14.95       12.55     11.73 o
   5  11   1       10.26       17.62     18.22 o
   6  11   1       18.33       18.04     21.80 o
 -11  12   1       11.45       41.44     15.66 o
 -10  12   1       13.85       14.00     15.11 o
  -9  12   1        0.57        1.84     13.27 o
  -8  12   1        7.75        9.95     12.53 o
  -7  12   1       25.27        0.74      8.48 o
  -6  12   1       31.33       41.27     15.11 o
  -5  12   1        3.65       11.19      9.95 o
  -4  12   1       10.72       -1.95      7.42 o
  -3  12   1       13.20       11.80      6.73 o
  -2  12   1      204.03      217.11     15.30 o
  -1  12   1        6.06       -2.58      8.88 o
   0  12   1       59.92       65.98     10.56 o
   1  12   1       24.51       13.99      8.19 o
   2  12   1        7.12       -4.60     14.20 o
   3  12   1       58.20       54.06     15.60 o
   4  12   1       52.24       71.20     16.53 o
   5  12   1       27.17       37.61     22.49 o
 -10  13   1       14.90       22.11     17.32 o
  -9  13   1       43.99       51.96     19.53 o
  -8  13   1        0.01       -7.37     10.69 o
  -7  13   1       45.61       33.17     16.21 o
  -6  13   1       40.32       33.90     15.48 o
  -5  13   1       15.46        0.74     11.05 o
  -4  13   1        2.27       15.48     12.53 o
  -3  13   1       51.86       59.37     16.03 o
  -2  13   1       37.43       28.88     17.14 o
  -1  13   1       17.00       18.87      8.83 o
   0  13   1        6.91        0.82     11.22 o
   1  13   1       20.77       20.70      9.01 o
   2  13   1      113.82       93.39     17.97 o
   3  13   1        3.25        4.63     30.35 o
   4  13   1       42.66       63.11     18.62 o
  -9  14   1       24.07       30.59     17.69 o
  -8  14   1       15.60       -1.11      9.21 o
  -7  14   1        0.12       -8.11     10.69 o
  -6  14   1        2.46        3.68     12.53 o
  -5  14   1        2.71       10.32     12.53 o
  -4  14   1        8.35       16.21     13.27 o
  -3  14   1       75.85       63.39     18.43 o
  -2  14   1        1.14       -6.93     11.37 o
  -1  14   1       99.70       96.20     19.53 o
   0  14   1        7.71       -6.71     11.92 o
   1  14   1        3.72       -5.61     12.41 o
   2  14   1       52.77       57.48     20.33 o
   3  14   1       13.99      -18.54     52.33 o
  -8  15   1       26.67       51.59     20.27 o
  -7  15   1       25.73       14.37     14.74 o
  -6  15   1        4.02       -1.47     13.63 o
  -5  15   1       29.57       61.17     19.53 o
  -4  15   1        6.16       -2.21     13.27 o
  -3  15   1        1.36       17.91     14.72 o
  -2  15   1        5.82       -5.00     12.72 o
  -1  15   1        5.45       -6.07     12.71 o
   0  15   1       44.17      116.08     53.07 o
   1  15   1       53.46       25.80     43.48 o
  -6  16   1       10.07       24.69     16.95 o
  -5  16   1        0.01       -3.68     14.74 o
  -4  16   1       24.04        7.37     15.85 o
  -3  16   1       24.23        8.02     23.40 o
  -2  16   1       29.56       16.69     15.29 o
  -1  16   1        9.07       10.32     48.64 o
   1 -17   2        2.40      -39.06     52.69 o
   2 -17   2        8.84      -31.69     54.54 o
   3 -17   2       63.38       55.65     19.16 o
   4 -17   2       22.46       23.95     16.21 o
   5 -17   2       26.11       33.53     18.06 o
   6 -17   2        5.92       15.85     16.58 o
  -1 -16   2        5.74        8.39     27.07 o
   0 -16   2       11.02      -38.08     28.56 o
   1 -16   2       13.67        5.30     21.65 o
   2 -16   2       36.71       31.92     17.69 o
   3 -16   2       33.52        7.20     11.84 o
   4 -16   2        7.84       12.90     14.00 o
   5 -16   2       20.67        1.47     13.27 o
   6 -16   2       19.68       22.48     16.58 o
   7 -16   2        3.66        2.21     14.00 o
   8 -16   2       17.78       37.66     15.33 o
  -3 -15   2        0.33      -20.87     47.72 o
  -2 -15   2        2.57      -16.79     58.22 o
  -1 -15   2       66.20       57.17     33.54 o
   0 -15   2        3.01      -29.06     30.22 o
   1 -15   2       48.46       24.73     19.81 o
   2 -15   2        8.33       -2.07     16.58 o
   3 -15   2        1.38       -3.40      9.68 o
   4 -15   2       15.45       13.68     10.29 o
   5 -15   2        5.13      -12.14      8.09 o
   6 -15   2        1.38       -8.48     11.42 o
   7 -15   2        6.45       17.32     14.74 o
   8 -15   2       85.65       85.32     17.79 o
   9 -15   2       31.74       22.11     25.80 o
  -4 -14   2       43.96       61.17     17.06 o
  -3 -14   2        4.98        2.86     13.36 o
  -2 -14   2        1.86        8.83     12.88 o
  -1 -14   2      166.20      203.80     30.85 o
   0 -14   2      161.42      160.49     17.46 o
   1 -14   2      163.13      183.45     19.35 o
   2 -14   2       16.13       13.18     22.48 o
   3 -14   2        9.45       -0.68      8.79 o
   4 -14   2       53.29       54.87     12.13 o
   5 -14   2        0.03      -10.20      8.04 o
   6 -14   2       61.52       43.03     11.80 o
   7 -14   2        0.32       -0.95      8.84 o
   8 -14   2        4.95       -1.27     11.10 o
   9 -14   2        2.03       14.99     12.11 o
  -5 -13   2        6.61       30.56     15.27 o
  -4 -13   2        0.73        0.97     13.93 o
  -3 -13   2        2.07       -0.11     11.34 o
  -2 -13   2        2.33        2.53     11.15 o
  -1 -13   2       73.28       74.84     10.35 o
   0 -13   2       40.48       38.85      8.79 o
   1 -13   2      627.52      654.06     33.57 o
   2 -13   2       95.00       86.69     13.80 o
   3 -13   2      110.30      115.60     14.90 o
   4 -13   2        0.93       -5.58      8.11 o
   5 -13   2        0.09        3.64      8.32 o
   6 -13   2       15.97       12.31      9.75 o
   7 -13   2        2.31       15.75      9.89 o
   8 -13   2        1.77       -6.68      8.78 o
   9 -13   2        0.04        6.55      9.10 o
  10 -13   2        6.12       -2.58     19.90 o
  -6 -12   2        0.01       16.92     14.89 o
  -5 -12   2        3.65        3.27     12.95 o
  -4 -12   2       12.84      -10.69     10.52 o
  -3 -12   2      113.23      109.23     13.82 o
  -2 -12   2        1.35        3.35      8.87 o
  -1 -12   2       40.38       46.33      7.13 o
   0 -12   2      104.53       90.27      8.10 o
   1 -12   2      630.73      625.10     24.34 o
   2 -12   2      228.79      226.93     10.42 o
   3 -12   2      608.76      553.09     19.80 o
   4 -12   2       61.28       73.32     12.54 o
   5 -12   2       17.06        9.03     14.56 o
   6 -12   2       83.86       63.13     11.98 o
   7 -12   2        8.80        3.32      7.36 o
   8 -12   2        1.67        2.47      7.78 o
   9 -12   2       10.69       11.95      7.76 o
  10 -12   2      115.08      156.43     54.91 o
  11 -12   2       39.01       56.38     25.43 o
  -7 -11   2        0.00        5.13     17.71 o
  -6 -11   2        3.40        1.67     14.72 o
  -5 -11   2        2.19       10.82     12.28 o
  -4 -11   2       54.16       51.55     11.59 o
  -3 -11   2       10.60       13.45     11.44 o
  -2 -11   2        0.65        8.77      5.28 o
  -1 -11   2       49.26       53.93      6.99 o
   0 -11   2       78.83       73.41      7.35 o
   1 -11   2        0.30       -3.69      4.45 o
   2 -11   2       34.96       31.17      5.36 o
   3 -11   2      143.93      147.09      9.57 o
   4 -11   2      355.46      336.51     12.61 o
   5 -11   2      315.12      344.96     13.73 o
   6 -11   2     1016.39      936.13     31.20 o
   7 -11   2        0.00       -7.98      8.31 o
   8 -11   2        1.93        6.96      6.89 o
   9 -11   2        0.02        2.14     10.77 o
  10 -11   2       16.32       33.48     13.10 o
  11 -11   2       31.91       52.79     15.95 o
  -8 -10   2       39.50       46.78     16.60 o
  -7 -10   2       67.13       47.81     15.14 o
  -6 -10   2       12.95       22.69     13.03 o
  -5 -10   2       52.17       59.21     13.30 o
  -4 -10   2      287.48      246.15     17.38 o
  -3 -10   2        1.62        4.81      5.32 o
  -2 -10   2      177.03      191.68      9.93 o
  -1 -10   2      423.66      425.74     13.69 o
   0 -10   2       68.91       57.78      6.43 o
   1 -10   2       15.79       12.54      4.50 o
   2 -10   2       12.30       13.95      3.66 o
   3 -10   2        0.66       11.24      5.80 o
   4 -10   2      300.13      300.21     11.90 o
   5 -10   2      571.38      527.40     16.04 o
   6 -10   2      340.17      330.69     14.87 o
   7 -10   2       26.92       25.66      6.04 o
   8 -10   2       39.43       32.96      7.51 o
   9 -10   2        6.44       19.57     11.68 o
  10 -10   2       10.23       28.44     12.47 o
  11 -10   2       17.87       11.63     12.95 o
  12 -10   2       16.17       19.71     15.20 o
  -8  -9   2      156.95      179.69     22.22 o
  -7  -9   2        5.75       -1.62     12.03 o
  -6  -9   2        3.14        7.08     11.19 o
  -5  -9   2       37.93       33.48     10.34 o
  -4  -9   2      452.53      471.36     20.96 o
  -3  -9   2      115.47      127.24      8.28 o
  -2  -9   2      743.06      735.84     17.66 o
  -1  -9   2      227.47      234.40     10.90 o
   0  -9   2      176.48      175.99      8.75 o
   1  -9   2       74.66       93.76      7.33 o
   2  -9   2       18.50       12.02      3.36 o
   3  -9   2       70.17       62.53      6.33 o
   4  -9   2        9.00       12.34      4.58 o
   5  -9   2        0.08        3.29      4.03 o
   6  -9   2       66.68       64.25      7.15 o
   7  -9   2       24.79       24.84      5.12 o
   8  -9   2      228.37      197.04     17.01 o
   9  -9   2      125.14      126.83     11.11 o
  10  -9   2        1.88        9.80      9.57 o
  11  -9   2       20.51       21.34     13.37 o
  12  -9   2       14.42       30.95     24.50 o
  -9  -8   2        4.44       13.72     14.41 o
  -8  -8   2       50.14       18.45     16.50 o
  -7  -8   2       74.24       81.16     15.45 o
  -6  -8   2      131.54      148.49     14.40 o
  -5  -8   2      269.45      282.38     17.75 o
  -4  -8   2     1094.94     1111.22     28.50 o
  -3  -8   2       76.35       65.38      5.64 o
  -2  -8   2       28.48       29.07      4.47 o
  -1  -8   2      131.42      143.79      7.68 o
   0  -8   2       24.11       32.03      4.32 o
   1  -8   2      399.44      419.63     10.32 o
   2  -8   2      463.12      452.92     10.01 o
   3  -8   2       85.03       91.51      6.84 o
   4  -8   2        1.58        6.32      5.07 o
   5  -8   2      137.09      123.23      9.05 o
   6  -8   2        8.01        8.47      2.96 o
   7  -8   2      356.01      328.30     11.43 o
   8  -8   2        7.10        7.25      5.31 o
   9  -8   2        4.73       11.40      6.14 o
  10  -8   2        2.73       -2.02      7.00 o
  11  -8   2        0.65        8.84     12.11 o
  12  -8   2       93.26       89.14     17.10 o
 -10  -7   2        4.25        8.48     30.58 o
  -9  -7   2        1.40       18.88     18.17 o
  -8  -7   2      238.48      214.31     24.27 o
  -7  -7   2       10.24       21.05     11.44 o
  -6  -7   2      660.69      641.36     24.63 o
  -5  -7   2      131.11      127.36     12.85 o
  -4  -7   2       58.45       57.30      7.17 o
  -3  -7   2      639.25      655.55     15.49 o
  -2  -7   2       23.06       20.56      3.85 o
  -1  -7   2      594.55      633.64     13.42 o
   0  -7   2     1418.25     1400.91     21.43 o
   1  -7   2     1269.18     1206.03     19.98 o
   2  -7   2     2487.08     2492.51     45.48 o
   3  -7   2       17.59       13.11      3.93 o
   4  -7   2        3.21       -0.70      3.39 o
   5  -7   2       22.00       27.83      3.34 o
   6  -7   2        1.88       -0.44      3.04 o
   7  -7   2      477.63      475.35     19.12 o
   8  -7   2        4.56        5.77      5.21 o
   9  -7   2       76.21       80.24      8.46 o
  10  -7   2        8.27       12.08      7.64 o
  11  -7   2        2.44       11.42     11.68 o
  12  -7   2        0.61       13.10     10.70 o
 -10  -6   2       11.86       33.83     11.16 o
  -9  -6   2        0.93        7.49      8.60 o
  -8  -6   2       95.46      104.10     16.62 o
  -7  -6   2      105.86      119.33     13.60 o
  -6  -6   2       60.93       51.52      9.61 o
  -5  -6   2       12.86       22.87      8.48 o
  -4  -6   2        7.32        9.61      5.95 o
  -3  -6   2       94.23       91.45      7.31 o
  -2  -6   2     1654.53     1707.41     26.23 o
  -1  -6   2      252.29      259.48      7.20 o
   0  -6   2      298.25      330.69      7.86 o
   1  -6   2      139.99      164.47      5.20 o
   2  -6   2      376.02      407.99     11.66 o
   3  -6   2     1470.35     1530.36     29.89 o
   4  -6   2      656.75      613.57     17.74 o
   5  -6   2      126.27      115.99      5.44 o
   6  -6   2        8.60       11.24      3.99 o
   7  -6   2        2.24        0.96      4.98 o
   8  -6   2      237.17      196.60     16.75 o
   9  -6   2      426.49      407.87     17.15 o
  10  -6   2      148.18      163.89     15.59 o
  11  -6   2        6.77       18.73     10.92 o
  12  -6   2       22.79       27.17     11.98 o
 -11  -5   2        7.07        8.48     33.90 o
 -10  -5   2        9.88       35.31     14.20 o
  -9  -5   2      118.01      119.49     17.85 o
  -8  -5   2       26.76       34.93     10.62 o
  -7  -5   2       42.53       33.56      8.35 o
  -6  -5   2      255.47      256.52     16.02 o
  -5  -5   2     1017.42     1000.29     22.07 o
  -4  -5   2      382.06      390.53     13.79 o
  -3  -5   2     1109.29     1063.83     23.07 o
  -2  -5   2     1096.18     1137.80     18.37 o
  -1  -5   2       91.49       95.57      4.33 o
   0  -5   2      961.55     1022.93     14.84 o
   1  -5   2       12.95       20.91      2.21 o
   2  -5   2      398.86      357.20      8.78 o
   3  -5   2      282.82      301.86     13.42 o
   4  -5   2      131.75      140.76     12.12 o
   5  -5   2      263.03      270.08      9.42 o
   6  -5   2       89.03      105.70      8.19 o
   7  -5   2      379.03      336.72     13.88 o
   8  -5   2       62.05       56.36      8.30 o
   9  -5   2        3.73        8.58      6.65 o
  10  -5   2        0.91       -3.60     10.01 o
  11  -5   2       19.65       30.97     11.20 o
  12  -5   2       23.90       35.59     14.87 o
 -11  -4   2       27.39       56.28     23.63 o
 -10  -4   2       11.26       27.12     13.65 o
  -9  -4   2       31.38       27.03     12.57 o
  -8  -4   2       26.12       23.04      9.08 o
  -7  -4   2       75.93       78.95     11.12 o
  -6  -4   2       61.54       59.11     11.62 o
  -5  -4   2       21.29       14.35      4.62 o
  -4  -4   2     2744.22     2577.65     51.35 o
  -3  -4   2     1190.87     1105.58     22.98 o
  -2  -4   2       24.74       14.16      2.89 o
  -1  -4   2     3663.32     3530.05     43.43 o
   0  -4   2     3361.33     3189.74     39.11 o
   1  -4   2        0.64       11.20      2.80 o
   2  -4   2     1690.60     1682.84     28.53 o
   3  -4   2      139.46      148.15      4.56 o
   4  -4   2      911.40      921.08     16.45 o
   5  -4   2       14.44       12.73      3.20 o
   6  -4   2       36.31       31.07      4.73 o
   7  -4   2       23.73       27.03      6.33 o
   8  -4   2      262.89      278.91     12.81 o
   9  -4   2       14.50        0.58      5.46 o
  10  -4   2        9.25       12.94      9.29 o
  11  -4   2      208.53      214.95     18.69 o
  12  -4   2       54.46       76.57     17.71 o
 -11  -3   2      117.97      124.49     26.82 o
 -10  -3   2        5.64       20.57     20.45 o
  -9  -3   2      101.84      102.25     15.73 o
  -8  -3   2      157.02      153.84     19.68 o
  -7  -3   2      145.17      144.89      9.88 o
  -6  -3   2        1.49       -2.44      2.76 o
  -5  -3   2      780.57      737.82     13.97 o
  -4  -3   2     1173.10     1125.73     27.76 o
  -3  -3   2     1995.24     1960.39     34.95 o
  -2  -3   2      392.86      351.30      9.22 o
  -1  -3   2      150.35      134.71      4.86 o
   0  -3   2      366.09      375.93      6.85 o
   1  -3   2      352.83      338.04     12.25 o
   2  -3   2      217.42      204.56      5.65 o
   3  -3   2       83.32       85.81      3.73 o
   4  -3   2      105.46      110.40      5.43 o
   5  -3   2     1761.64     1728.34     31.31 o
   6  -3   2      183.42      186.31      9.52 o
   7  -3   2        4.64        7.24      4.36 o
   8  -3   2       52.16       50.17      6.79 o
   9  -3   2      116.13       96.00      9.43 o
  10  -3   2      158.59      153.10     13.27 o
  11  -3   2       90.68       89.35     17.47 o
  12  -3   2        1.36       23.95     22.85 o
 -12  -2   2        0.09       29.70     23.03 o
 -11  -2   2        7.39        5.25     18.65 o
 -10  -2   2       23.03       23.86     18.06 o
  -9  -2   2      155.19      136.89     22.57 o
  -8  -2   2        4.35        4.39      6.03 o
  -7  -2   2       20.54       21.09      4.60 o
  -6  -2   2      324.41      383.66     11.01 o
  -5  -2   2        1.52        2.80      2.49 o
  -4  -2   2      115.33       99.94      5.50 o
  -3  -2   2      128.71       94.42      4.97 o
  -2  -2   2     7857.39     7607.34     94.11 o
  -1  -2   2        0.06        2.68      1.95 o
   0  -2   2      176.77      206.47      5.00 o
   1  -2   2     4132.75     4241.08     61.21 o
   2  -2   2       75.12       76.56      3.31 o
   3  -2   2      219.52      216.81      5.34 o
   4  -2   2       89.31       85.97      5.44 o
   5  -2   2      102.33      101.40      6.45 o
   6  -2   2       17.81       11.88      4.13 o
   7  -2   2        1.90       -2.01      4.61 o
   8  -2   2        0.23       -3.61      4.54 o
   9  -2   2      203.22      199.87     14.33 o
  10  -2   2       98.28       90.07     14.26 o
  11  -2   2        0.37       14.62      9.51 o
  12  -2   2        0.66       58.59     24.69 o
 -12  -1   2       27.99       34.89     42.75 o
 -11  -1   2       14.31       31.28     20.64 o
 -10  -1   2       18.01       24.85     17.79 o
  -9  -1   2       31.02       42.24      9.33 o
  -8  -1   2        4.32       19.29      7.73 o
  -7  -1   2       30.40       23.31      4.30 o
  -6  -1   2      118.24      112.02      6.06 o
  -5  -1   2      855.71      867.75     14.69 o
  -4  -1   2      258.45      292.18      8.65 o
  -3  -1   2      874.59      779.01     12.02 o
  -2  -1   2      652.06      613.31      9.20 o
  -1  -1   2     5416.75     5183.14     62.28 o
   0  -1   2      968.39      939.21     12.61 o
   1  -1   2      281.61      260.65      5.30 o
   2  -1   2      371.65      299.78      8.49 o
   3  -1   2     4119.52     3872.09     49.02 o
   4  -1   2      724.80      674.33     21.48 o
   5  -1   2      813.04      912.20     21.99 o
   6  -1   2        0.08        3.67      3.34 o
   7  -1   2      437.34      473.46     26.81 o
   8  -1   2       53.45       60.03      7.62 o
   9  -1   2        5.08        5.14      8.07 o
  10  -1   2        0.60       -1.89      8.20 o
  11  -1   2        7.96       22.58     12.55 o
  12  -1   2       36.71       30.44     23.75 o
 -12   0   2        8.28       40.53     25.43 o
 -11   0   2        0.08       16.21     21.37 o
 -10   0   2       22.98       34.32     20.82 o
  -9   0   2       75.67       77.98     10.85 o
  -8   0   2      222.64      200.03     13.48 o
  -7   0   2       80.20       75.87      7.75 o
  -6   0   2       93.55      102.27      6.39 o
  -5   0   2      198.92      226.98      7.35 o
  -4   0   2      182.18      180.72      5.96 o
  -3   0   2      734.95      660.31      9.92 o
  -2   0   2     1807.06     1777.16     24.32 o
  -1   0   2     1347.21     1281.80     17.26 o
   0   0   2      165.83      145.71      3.50 o
   1   0   2     5254.13     5246.88     57.96 o
   2   0   2    11418.71    11436.91    129.55 o
   3   0   2       78.57       87.49      5.85 o
   4   0   2        2.42       -2.23      2.22 o
   5   0   2      415.85      419.75     12.22 o
   6   0   2        0.00       -0.74      3.00 o
   7   0   2      300.36      291.57     15.47 o
   8   0   2        7.07        6.11      5.42 o
   9   0   2        0.54       11.63      8.60 o
  10   0   2       26.21       19.06     11.01 o
  11   0   2        9.52        8.26     11.65 o
 -12   1   2        8.18       27.27     25.06 o
 -11   1   2        2.70       24.32     21.37 o
 -10   1   2      681.42      696.88     33.20 o
  -9   1   2        3.34       23.45      8.89 o
  -8   1   2      295.81      312.53     24.98 o
  -7   1   2      115.05       99.04      8.20 o
  -6   1   2      173.16      159.79     12.56 o
  -5   1   2      369.30      420.43     11.02 o
  -4   1   2     3935.21     3880.56     47.77 o
  -3   1   2       54.56       54.24      3.36 o
  -2   1   2       24.44       27.98      4.21 o
  -1   1   2     6633.25     6499.71     87.62 o
   0   1   2     2443.00     2366.23     28.08 o
   1   1   2    15387.07    15862.67    188.88 o
   2   1   2     9259.73     9364.75    106.69 o
   3   1   2       11.39       12.01      3.01 o
   4   1   2      888.47      908.80     18.03 o
   5   1   2      279.78      291.04      9.73 o
   6   1   2       57.36       51.81      6.78 o
   7   1   2       44.68       45.08      8.16 o
   8   1   2        1.52       11.78      6.31 o
   9   1   2        0.71       12.59      6.50 o
  10   1   2        2.15       22.69     12.63 o
  11   1   2        1.17        4.15     12.53 o
 -12   2   2       25.90       79.97     24.69 o
 -11   2   2       46.17       90.65     25.43 o
 -10   2   2        1.56       17.46      9.74 o
  -9   2   2      150.40      121.69     14.35 o
  -8   2   2      572.73      531.44     18.11 o
  -7   2   2       15.36       12.79      4.67 o
  -6   2   2      323.56      309.58     11.49 o
  -5   2   2        5.28        3.81      2.84 o
  -4   2   2      100.90      101.29      5.09 o
  -3   2   2      227.79      239.04      5.66 o
  -2   2   2      214.33      195.42      4.97 o
  -1   2   2      536.47      437.55     13.58 o
   0   2   2       58.73       46.62      2.46 o
   1   2   2     6017.50     5961.76     72.91 o
   2   2   2      932.77      912.59     14.59 o
   3   2   2     5356.00     5466.19     68.29 o
   4   2   2     3627.79     3707.82     52.28 o
   5   2   2        2.82       -0.85      3.99 o
   6   2   2       63.62       61.23      7.96 o
   7   2   2        1.22       -8.82      5.88 o
   8   2   2       31.36       29.00      7.82 o
   9   2   2       26.65       27.16     15.75 o
  10   2   2        3.71        2.29     12.00 o
  11   2   2       18.02       13.58     11.47 o
 -13   3   2        8.38       54.59     16.99 o
 -12   3   2       48.13       86.89     18.34 o
 -11   3   2       14.38       28.22     10.46 o
 -10   3   2        1.83       -1.01      7.15 o
  -9   3   2       40.58       37.14      8.27 o
  -8   3   2       64.53       65.62      6.70 o
  -7   3   2       66.46       59.68      5.54 o
  -6   3   2      895.75      958.34     20.06 o
  -5   3   2     1140.34     1184.15     20.19 o
  -4   3   2      913.40      913.33     19.93 o
  -3   3   2      252.16      254.45      5.54 o
  -2   3   2      179.53      169.50      8.66 o
  -1   3   2     4413.65     4293.30     65.77 o
   0   3   2     1125.09     1101.99     13.97 o
   1   3   2      901.96      947.50     12.39 o
   2   3   2      355.13      352.11     11.34 o
   3   3   2     1853.36     1947.92     49.59 o
   4   3   2      925.98      898.98     19.25 o
   5   3   2       42.75       32.39      5.70 o
   6   3   2      138.01      143.15     11.05 o
   7   3   2       30.76       52.11      8.61 o
   8   3   2        1.38        0.16      8.35 o
   9   3   2       24.42       41.24     13.38 o
  10   3   2        1.60       12.65     12.62 o
 -13   4   2      103.84      141.70     21.75 o
 -12   4   2       38.49       82.02     17.58 o
 -11   4   2       40.81       59.98     15.57 o
 -10   4   2       66.92       72.40      9.76 o
  -9   4   2       59.57       52.39      7.49 o
  -8   4   2        2.35        0.25      4.38 o
  -7   4   2       84.07       78.67      5.88 o
  -6   4   2       51.13       57.27      5.92 o
  -5   4   2      171.58      186.44      6.53 o
  -4   4   2     1987.42     2112.44     29.14 o
  -3   4   2      177.45      193.70      4.87 o
  -2   4   2       18.23       18.89      3.12 o
  -1   4   2      410.23      417.60      7.29 o
   0   4   2        2.49        3.84      2.15 o
   1   4   2      766.62      825.72     13.79 o
   2   4   2     1778.51     1869.06     28.74 o
   3   4   2      892.95      895.87     18.77 o
   4   4   2      204.55      200.08      9.77 o
   5   4   2      231.40      214.13     11.29 o
   6   4   2      111.06      115.65     10.44 o
   7   4   2       89.20       89.69     10.13 o
   8   4   2       78.96       75.71     15.01 o
   9   4   2        1.32        4.78     12.09 o
  10   4   2        1.18        9.16     13.74 o
 -13   5   2        1.46       34.20     15.63 o
 -12   5   2        2.06       18.66     10.80 o
 -11   5   2       25.23       42.83      9.20 o
 -10   5   2        1.91        4.93      7.87 o
  -9   5   2       37.53       40.55      5.85 o
  -8   5   2      312.14      311.66     12.60 o
  -7   5   2        6.90        4.27      5.03 o
  -6   5   2      269.82      246.97      8.92 o
  -5   5   2      419.68      470.28     10.40 o
  -4   5   2      132.42      121.16      4.43 o
  -3   5   2     4565.49     4823.53     87.96 o
  -2   5   2       25.21       24.25      3.96 o
  -1   5   2        4.06        0.43      1.93 o
   0   5   2     1363.29     1293.81     20.20 o
   1   5   2      564.44      604.39     13.32 o
   2   5   2       73.93      102.43      6.51 o
   3   5   2      162.83      171.46      8.81 o
   4   5   2       67.56       66.33      6.83 o
   5   5   2      577.40      595.81     19.89 o
   6   5   2       20.20       23.14     11.67 o
   7   5   2      169.70      183.18     22.76 o
   8   5   2      308.13      337.94     25.92 o
   9   5   2       21.72       10.94     12.83 o
  10   5   2       44.36      112.03     44.59 o
 -12   6   2       68.37      106.99     14.64 o
 -11   6   2       48.52       71.90     10.36 o
 -10   6   2        0.44        4.79      5.60 o
  -9   6   2       13.45        8.29      5.09 o
  -8   6   2      157.87      146.56      8.95 o
  -7   6   2       72.29       69.28      6.26 o
  -6   6   2       31.52       26.65      4.38 o
  -5   6   2       19.95       18.31      3.65 o
  -4   6   2      108.61      108.52      5.17 o
  -3   6   2        2.59        5.75      3.34 o
  -2   6   2       31.27       38.87      4.61 o
  -1   6   2        0.20       -0.40      2.20 o
   0   6   2        0.01       -1.76      2.75 o
   1   6   2      168.43      202.65      8.15 o
   2   6   2      998.38     1012.63     20.47 o
   3   6   2       48.17       45.22      5.78 o
   4   6   2      258.83      259.07     11.73 o
   5   6   2       85.55       82.07      9.18 o
   6   6   2       55.55       60.55      9.11 o
   7   6   2        0.85        6.87     10.74 o
   8   6   2       32.27       20.80     12.71 o
   9   6   2        3.63       24.88     15.04 o
 -12   7   2       44.20       99.13     25.43 o
 -11   7   2       16.52       15.82      8.36 o
 -10   7   2       14.52       33.78      6.88 o
  -9   7   2      201.88      214.79     14.55 o
  -8   7   2       12.45        5.42      7.65 o
  -7   7   2      129.31      120.15      7.59 o
  -6   7   2       12.36       20.86      4.18 o
  -5   7   2      236.75      228.18      6.99 o
  -4   7   2      101.28       99.91      8.12 o
  -3   7   2       27.01       34.24      5.48 o
  -2   7   2      147.61      164.91      9.15 o
  -1   7   2       29.55       35.75      3.56 o
   0   7   2       63.52       76.05      5.42 o
   1   7   2      916.16      986.66     19.94 o
   2   7   2        0.35        4.01      4.62 o
   3   7   2        6.12        3.26      4.79 o
   4   7   2       28.57       43.71      7.94 o
   5   7   2       25.92       29.62      7.76 o
   6   7   2       18.61       29.54      9.72 o
   7   7   2      105.33       97.91     19.17 o
   8   7   2       45.68       65.17     16.43 o
 -12   8   2        0.57       58.96     21.74 o
 -11   8   2        3.75       10.77     11.02 o
 -10   8   2       10.18       23.33      7.37 o
  -9   8   2       77.28       61.43      9.61 o
  -8   8   2       49.19       43.95      6.91 o
  -7   8   2      167.41      148.85      7.98 o
  -6   8   2       32.97       31.46      4.68 o
  -5   8   2        0.88       -2.22      4.36 o
  -4   8   2        0.01       -1.01      4.81 o
  -3   8   2       10.32        7.94      4.92 o
  -2   8   2       64.64       76.88      8.35 o
  -1   8   2       31.20       31.98      3.85 o
   0   8   2      107.78      132.31      7.09 o
   1   8   2        0.21        5.22      4.04 o
   2   8   2        0.15        0.94      4.29 o
   3   8   2       47.40       53.05      6.78 o
   4   8   2      200.28      197.40     12.74 o
   5   8   2       94.65      104.63     12.97 o
   6   8   2        0.58       -6.04     10.79 o
   7   8   2       20.66       15.66     15.24 o
   8   8   2        3.03       14.50     14.35 o
 -12   9   2        2.79       36.85     22.11 o
 -11   9   2        3.25        6.85     12.90 o
 -10   9   2        1.09        3.32     12.16 o
  -9   9   2       11.90        6.99      9.38 o
  -8   9   2      139.36      118.81     11.66 o
  -7   9   2      300.86      281.08     15.07 o
  -6   9   2       43.33       56.28      8.17 o
  -5   9   2      124.81      139.88     12.31 o
  -4   9   2      149.04      147.13     16.00 o
  -3   9   2      102.71       95.53      9.32 o
  -2   9   2      125.93      124.01     10.62 o
  -1   9   2      112.75      112.67      6.43 o
   0   9   2       27.31       28.44      5.05 o
   1   9   2        6.16        6.82      4.79 o
   2   9   2        0.05        7.39      5.15 o
   3   9   2       78.68       83.69      8.00 o
   4   9   2      163.48      155.18     12.10 o
   5   9   2       91.81       72.93     12.36 o
   6   9   2        1.90       -2.78     11.59 o
   7   9   2        0.02       16.82     13.74 o
 -12  10   2        4.28       -1.28     11.86 o
 -11  10   2       10.23       13.23     12.22 o
 -10  10   2       54.10       79.97     21.37 o
  -9  10   2       45.58       54.91     18.06 o
  -8  10   2       13.61       12.90     12.53 o
  -7  10   2        2.30       -3.16      6.39 o
  -6  10   2        1.43       -3.44      5.49 o
  -5  10   2      243.05      247.32     14.01 o
  -4  10   2      267.66      297.89     15.62 o
  -3  10   2      109.95       91.31      9.91 o
  -2  10   2      170.61      168.33     12.76 o
  -1  10   2       20.10       10.23      5.99 o
   0  10   2       14.19       20.40      6.60 o
   1  10   2       11.81       10.34      6.46 o
   2  10   2        0.72        0.31      8.10 o
   3  10   2       12.36        7.59      7.98 o
   4  10   2        2.46       -0.74     10.85 o
   5  10   2       10.21       -3.56     11.84 o
   6  10   2        7.65       26.11     15.62 o
 -11  11   2       83.58       98.03     24.32 o
 -10  11   2       10.21        5.90     13.63 o
  -9  11   2        0.00       12.90     14.00 o
  -8  11   2       23.08       32.43     15.48 o
  -7  11   2        4.71       -4.42      9.21 o
  -6  11   2      609.21      466.55     82.45 o
  -5  11   2       20.32       14.46      7.09 o
  -4  11   2       85.91       95.48     10.24 o
  -3  11   2        1.28       -6.61      6.27 o
  -2  11   2       44.87       35.51     11.35 o
  -1  11   2      105.57      109.61     11.63 o
   0  11   2       76.23       79.74     11.08 o
   1  11   2       20.80       18.85     10.57 o
   2  11   2       83.93      101.00     17.23 o
   3  11   2       13.87       -5.64     10.97 o
   4  11   2        3.49        6.84     11.78 o
   5  11   2        3.17        5.93     15.19 o
   6  11   2        6.08        2.58     31.69 o
 -11  12   2        0.10       -5.16     15.48 o
 -10  12   2        9.34        5.16     15.11 o
  -9  12   2        2.05       -0.37     12.90 o
  -8  12   2        6.49       -5.53     10.69 o
  -7  12   2       20.80        8.11     11.06 o
  -6  12   2       38.03       57.49     17.32 o
  -5  12   2      177.22      153.34     24.33 o
  -4  12   2       95.43      101.55     16.22 o
  -3  12   2      105.58      119.64     12.12 o
  -2  12   2      100.30      100.03     11.48 o
  -1  12   2        1.89       -4.91      7.02 o
   0  12   2      159.19      165.02     19.47 o
   1  12   2      124.16      123.81     14.11 o
   2  12   2       36.33       42.51     23.07 o
   3  12   2       29.11       27.54     14.21 o
   4  12   2        0.51        3.92     13.40 o
 -10  13   2       22.16       33.17     18.43 o
  -9  13   2       19.40       28.74     16.58 o
  -8  13   2        0.15      -12.16     10.69 o
  -7  13   2       17.34       30.59     15.48 o
  -6  13   2        0.09       -0.74     12.16 o
  -5  13   2       47.68       56.75     17.32 o
  -4  13   2      116.32      118.31     22.85 o
  -3  13   2        1.75       12.90     13.27 o
  -2  13   2        2.59       -2.33      8.48 o
  -1  13   2        0.06      -11.61      7.81 o
   0  13   2       58.07       29.47     10.32 o
   1  13   2        0.83        9.05     11.01 o
   2  13   2        0.03      -10.13     12.12 o
   3  13   2       10.50        3.99     13.05 o
  -9  14   2       44.71       29.48     18.06 o
  -8  14   2        3.40       -2.58      9.58 o
  -7  14   2        0.11       -9.95     11.79 o
  -6  14   2        3.19        5.90     13.27 o
  -5  14   2        6.18        7.00     13.27 o
  -4  14   2       19.29       -4.05     11.42 o
  -3  14   2       19.24       11.64     36.85 o
  -2  14   2        1.65       12.93     12.71 o
  -1  14   2        5.71        7.19     12.37 o
   0  14   2       31.37       28.98     15.78 o
   1  14   2       10.00        6.91     33.72 o
   2  14   2        1.67       -2.55     19.16 o
  -7  15   2        0.43       11.42     15.48 o
  -6  15   2        0.25        4.42     14.37 o
  -5  15   2        1.33       17.69     16.58 o
  -4  15   2      121.15      130.47     26.17 o
  -3  15   2        0.00       -0.79     13.45 o
  -2  15   2        3.78      -10.75     18.06 o
  -1  15   2        5.59        1.33     17.13 o
   0  15   2        1.18        2.21     43.48 o
  -5  16   2       24.74       22.48     17.32 o
  -4  16   2       28.86       13.65     24.51 o
  -3  16   2       18.14       47.98     22.48 o
   1 -17   3       23.17        5.40     24.58 o
   2 -17   3        0.06      -19.90     20.64 o
   3 -17   3       20.11       78.12     20.27 o
   4 -17   3      169.25      231.84     32.80 o
   5 -17   3       41.48       49.15     16.46 o
   6 -17   3       52.64       69.33     17.80 o
  -2 -16   3        4.32      -32.34     27.82 o
  -1 -16   3      121.39      113.18     30.30 o
   0 -16   3        0.60      -14.39     21.91 o
   1 -16   3       15.52        7.59     21.34 o
   2 -16   3       13.79       -0.73     10.86 o
   3 -16   3        0.75      -10.37     22.66 o
   4 -16   3       25.99       36.15     12.88 o
   5 -16   3      100.79      143.65     19.12 o
   6 -16   3       27.64       34.52     13.91 o
   7 -16   3       26.63       26.47     14.92 o
   8 -16   3       23.48       12.88     13.00 o
  -3 -15   3       11.88       21.60     26.30 o
  -2 -15   3        1.52       -2.66     23.65 o
  -1 -15   3        6.33      -17.10     22.09 o
   0 -15   3       63.13      116.09     26.52 o
   1 -15   3      104.24      112.88     16.43 o
   2 -15   3        0.55       17.59     10.24 o
   3 -15   3        8.79        2.92      9.60 o
   4 -15   3      169.32      217.55     31.88 o
   5 -15   3        9.64       12.78     10.18 o
   6 -15   3       28.32       24.76     10.41 o
   7 -15   3       59.67       57.82     12.69 o
   8 -15   3       43.10       75.71     17.07 o
   9 -15   3       74.91      113.14     32.80 o
  -4 -14   3       33.04       24.84     22.98 o
  -3 -14   3        0.08       -4.92     15.08 o
  -2 -14   3        0.69       -2.03     23.03 o
  -1 -14   3       12.24        0.37     21.23 o
   0 -14   3        0.09       -7.27      9.84 o
   1 -14   3        7.94        4.65     14.92 o
   2 -14   3        2.19      -11.48      7.84 o
   3 -14   3        0.06        1.16      8.76 o
   4 -14   3       31.85       30.06     10.98 o
   5 -14   3       30.18       17.12     14.74 o
   6 -14   3       39.00       45.87     11.12 o
   7 -14   3        0.72       -0.91      8.35 o
   8 -14   3       64.48       85.97     19.39 o
   9 -14   3       34.86       21.40     14.57 o
  -5 -13   3        2.03        6.75     18.18 o
  -4 -13   3        0.29      -15.52     11.55 o
  -3 -13   3        5.51        5.51     14.51 o
  -2 -13   3       22.05       15.23     11.13 o
  -1 -13   3       11.29        1.98      6.76 o
   0 -13   3        9.12        9.53      6.75 o
   1 -13   3       47.52       57.75     12.27 o
   2 -13   3      181.58      173.79     17.71 o
   3 -13   3      218.58      244.29     26.73 o
   4 -13   3       84.48       84.05     13.48 o
   5 -13   3       72.54       85.92     27.09 o
   6 -13   3        0.07       -4.39      7.22 o
   7 -13   3       35.54       29.48     12.51 o
   8 -13   3        3.59        5.35      6.98 o
   9 -13   3       59.75      100.78     30.77 o
  10 -13   3       27.38       48.79     14.83 o
  -6 -12   3       16.48       11.18     38.68 o
  -5 -12   3       44.12       48.61     26.15 o
  -4 -12   3        4.66        9.63     11.72 o
  -3 -12   3      131.30      117.84     13.87 o
  -2 -12   3       10.66       12.33      9.49 o
  -1 -12   3       24.77       37.02      6.56 o
   0 -12   3      370.37      386.64     13.69 o
   1 -12   3      572.74      530.58     15.33 o
   2 -12   3      212.30      194.27      9.48 o
   3 -12   3        2.56        5.37      6.34 o
   4 -12   3       21.57       12.43      6.97 o
   5 -12   3      154.02      143.98     11.53 o
   6 -12   3       90.08       85.63     12.89 o
   7 -12   3        0.14       -4.57     10.11 o
   8 -12   3       14.86        8.36     10.88 o
   9 -12   3       12.42       28.72     10.42 o
  10 -12   3       16.26       19.15     16.03 o
  11 -12   3       23.74       32.26     15.57 o
  -7 -11   3       23.64       14.94     13.94 o
  -6 -11   3       73.65       76.74     24.86 o
  -5 -11   3       68.19       57.20     15.26 o
  -4 -11   3       78.62       82.00     14.90 o
  -3 -11   3      145.58      146.73     14.08 o
  -2 -11   3        1.36       -0.39      5.77 o
  -1 -11   3        4.93        9.14      4.75 o
   0 -11   3        4.29        4.87      4.72 o
   1 -11   3      436.93      426.97     13.38 o
   2 -11   3      174.33      167.15      8.54 o
   3 -11   3       30.58       32.16      6.72 o
   4 -11   3       47.92       50.26      7.16 o
   5 -11   3      241.37      240.70     12.14 o
   6 -11   3      401.57      380.75     16.28 o
   7 -11   3       48.32       38.70      7.75 o
   8 -11   3       32.48       33.71     14.92 o
   9 -11   3        4.91        4.82     11.15 o
  10 -11   3        0.47        2.00     12.30 o
  11 -11   3       19.53       34.68     15.21 o
  -8 -10   3      131.31      155.60     33.29 o
  -7 -10   3       74.11       70.47     16.37 o
  -6 -10   3       54.59       75.86     15.69 o
  -5 -10   3        7.45        1.24      9.39 o
  -4 -10   3        5.82       -3.05      8.20 o
  -3 -10   3      390.05      366.93     14.08 o
  -2 -10   3      132.76      143.47      8.78 o
  -1 -10   3        0.39        2.02      4.56 o
   0 -10   3      234.50      235.55     10.20 o
   1 -10   3       15.37       12.40      4.06 o
   2 -10   3       36.88       30.99      4.95 o
   3 -10   3      588.46      526.11     28.97 o
   4 -10   3      256.65      249.40     11.76 o
   5 -10   3     1074.85     1000.20     24.54 o
   6 -10   3      180.88      194.46     11.99 o
   7 -10   3        0.00       -3.31      5.42 o
   8 -10   3        0.72       -2.39      6.52 o
   9 -10   3      186.93      200.87     22.42 o
  10 -10   3       19.40       25.16     13.42 o
  11 -10   3       10.38       11.05     13.27 o
  12 -10   3        1.92       16.67     26.72 o
  -9  -9   3       17.63       82.91     36.11 o
  -8  -9   3        1.67       31.17     17.75 o
  -7  -9   3       43.67       37.95     14.15 o
  -6  -9   3       17.12       10.87     10.93 o
  -5  -9   3       46.32       40.84     10.31 o
  -4  -9   3      123.05      131.17     13.06 o
  -3  -9   3       38.86       31.45      5.45 o
  -2  -9   3       22.86       25.58      4.77 o
  -1  -9   3      188.12      215.66      9.71 o
   0  -9   3       85.21      101.35      7.05 o
   1  -9   3      297.38      293.26      9.02 o
   2  -9   3      350.20      375.98     12.94 o
   3  -9   3        0.79       -1.08      4.25 o
   4  -9   3       44.37       49.90      6.19 o
   5  -9   3       63.97       55.80      6.43 o
   6  -9   3      153.30      145.78      9.29 o
   7  -9   3      503.93      515.53     16.09 o
   8  -9   3        4.44       12.40      7.58 o
   9  -9   3        9.94        7.68      8.46 o
  10  -9   3        4.83        8.82      7.71 o
  11  -9   3        8.30       -2.95     11.51 o
  12  -9   3        4.74        0.29     13.10 o
  -9  -8   3        0.11       -7.50     12.88 o
  -8  -8   3       75.30       96.29     17.00 o
  -7  -8   3       71.12       94.61     15.46 o
  -6  -8   3       40.64       20.35      9.31 o
  -5  -8   3      180.26      165.69     14.35 o
  -4  -8   3      206.53      196.08     20.00 o
  -3  -8   3      745.73      764.39     20.52 o
  -2  -8   3      308.40      307.48     14.79 o
  -1  -8   3       16.10        7.41      3.93 o
   0  -8   3      147.51      145.58      6.62 o
   1  -8   3       57.27       50.01      4.11 o
   2  -8   3      189.99      205.96      9.89 o
   3  -8   3       22.67       21.56      4.99 o
   4  -8   3       22.83       20.44      4.68 o
   5  -8   3       12.28        2.02      4.73 o
   6  -8   3      116.41      120.18      6.61 o
   7  -8   3      807.47      805.93     19.91 o
   8  -8   3        8.20       10.74      6.04 o
   9  -8   3       40.84       42.47      8.55 o
  10  -8   3        9.14       12.75      8.11 o
  11  -8   3       81.66       83.55     21.74 o
  12  -8   3       15.92       27.61     23.40 o
 -10  -7   3       31.21       44.22     32.06 o
  -9  -7   3       83.03       86.30     18.69 o
  -8  -7   3       79.67       83.20     15.49 o
  -7  -7   3      119.14      120.73     16.57 o
  -6  -7   3       21.28       26.76      9.15 o
  -5  -7   3        1.26        4.41      7.46 o
  -4  -7   3        0.04       -0.84      5.89 o
  -3  -7   3       47.89       67.48      9.36 o
  -2  -7   3        0.51       -1.38      2.97 o
  -1  -7   3      981.38     1061.86     19.02 o
   0  -7   3       65.13       67.47      4.31 o
   1  -7   3       47.66       55.62      4.69 o
   2  -7   3      421.65      440.93     13.20 o
   3  -7   3       57.16       76.59      6.86 o
   4  -7   3     1043.52     1077.89     22.20 o
   5  -7   3       39.36       49.40      4.16 o
   6  -7   3       57.86       66.18      5.94 o
   7  -7   3        6.48       13.74      6.11 o
   8  -7   3      149.93      129.27     13.02 o
   9  -7   3       73.77       85.68     15.94 o
  10  -7   3       62.12       35.27     13.78 o
  11  -7   3       26.16       37.31     21.19 o
  12  -7   3        0.16       20.47     15.94 o
 -10  -6   3        1.20       29.86     19.90 o
  -9  -6   3        4.33        8.84     10.58 o
  -8  -6   3        2.14        5.94     10.79 o
  -7  -6   3        8.21       21.63      6.96 o
  -6  -6   3      246.23      246.47     18.20 o
  -5  -6   3      377.47      369.85     17.31 o
  -4  -6   3      111.07      107.72      8.85 o
  -3  -6   3      119.99      139.33      9.37 o
  -2  -6   3     1240.30     1248.82     20.16 o
  -1  -6   3      531.26      535.98     10.62 o
   0  -6   3     2071.84     2271.21     31.51 o
   1  -6   3      478.87      470.49     10.14 o
   2  -6   3      173.94      165.10      7.64 o
   3  -6   3     1684.93     1785.51     31.68 o
   4  -6   3      954.97      945.47     18.79 o
   5  -6   3       52.10       62.06      5.28 o
   6  -6   3      535.25      505.75     14.18 o
   7  -6   3        0.06       -0.11      5.10 o
   8  -6   3     1048.52     1012.01     32.61 o
   9  -6   3       49.47       56.09     10.53 o
  10  -6   3      121.05      125.05     26.91 o
  11  -6   3        3.35       10.35     16.95 o
  12  -6   3        0.90       17.56     13.75 o
 -11  -5   3        1.06       40.96     23.46 o
 -10  -5   3        0.15       20.89     20.19 o
  -9  -5   3        7.91       -0.60     16.93 o
  -8  -5   3       46.58       16.28     17.70 o
  -7  -5   3      136.18      150.23     13.77 o
  -6  -5   3      194.76      177.34     13.87 o
  -5  -5   3      578.14      574.63     19.41 o
  -4  -5   3      106.37      116.44     14.68 o
  -3  -5   3        0.00       -5.06      4.24 o
  -2  -5   3        6.60        0.28      2.84 o
  -1  -5   3      377.12      350.35      8.72 o
   0  -5   3        0.73       -1.64      2.21 o
   1  -5   3     1255.22     1231.49     17.40 o
   2  -5   3      100.53      115.53      5.77 o
   3  -5   3        7.89        7.85      3.05 o
   4  -5   3      350.96      377.08     12.51 o
   5  -5   3      718.74      729.40     15.11 o
   6  -5   3      181.48      203.38     12.08 o
   7  -5   3       20.88       16.53      4.92 o
   8  -5   3       47.71       58.07      8.09 o
   9  -5   3      408.70      403.50     15.56 o
  10  -5   3      115.73      115.59     17.56 o
  11  -5   3       29.79       41.47     11.71 o
  12  -5   3        1.04       20.95     13.65 o
 -11  -4   3       58.58       35.07     22.74 o
 -10  -4   3       58.46       47.62     20.72 o
  -9  -4   3       51.51       29.72     22.48 o
  -8  -4   3        9.22        3.00      8.22 o
  -7  -4   3      195.07      204.25     25.23 o
  -6  -4   3      236.98      206.34     28.95 o
  -5  -4   3      147.09      153.32      9.87 o
  -4  -4   3      868.06      867.57     20.47 o
  -3  -4   3      123.51      142.46      8.33 o
  -2  -4   3       64.58       84.63      5.93 o
  -1  -4   3      227.21      247.51     10.92 o
   0  -4   3     1250.82     1288.40     17.66 o
   1  -4   3     1019.67     1014.59     15.61 o
   2  -4   3       68.20       69.01      3.12 o
   3  -4   3      647.94      586.57     12.25 o
   4  -4   3      152.10      150.42      6.40 o
   5  -4   3       55.73       51.29      4.54 o
   6  -4   3       49.98       53.39      5.67 o
   7  -4   3       98.77      106.33      8.17 o
   8  -4   3      294.34      289.64     14.85 o
   9  -4   3        3.05        3.52      5.47 o
  10  -4   3       10.89       10.06      7.86 o
  11  -4   3      214.21      231.91     30.33 o
  12  -4   3       37.53       66.85     17.63 o
 -11  -3   3       17.90       48.81     29.11 o
 -10  -3   3        0.35       -7.17     16.62 o
  -9  -3   3        0.83       21.99     16.28 o
  -8  -3   3        0.01        0.48     16.77 o
  -7  -3   3        1.32       -1.09      5.80 o
  -6  -3   3      557.84      514.72     24.84 o
  -5  -3   3      908.53      808.25     22.30 o
  -4  -3   3      766.61      640.97     17.69 o
  -3  -3   3     4065.82     4096.85    111.23 o
  -2  -3   3      275.22      275.09      8.35 o
  -1  -3   3      172.18      158.25      5.26 o
   0  -3   3     2277.11     2276.35     33.18 o
   1  -3   3      516.89      528.57      9.57 o
   2  -3   3       16.25       25.11      2.60 o
   3  -3   3       49.60       38.78      3.44 o
   4  -3   3      144.87      169.01      6.69 o
   5  -3   3       43.34       52.22      5.12 o
   6  -3   3       36.92       46.71      5.45 o
   7  -3   3       96.82      110.27      9.27 o
   8  -3   3       42.22       31.33      7.28 o
   9  -3   3       82.87       99.38      8.79 o
  10  -3   3      258.76      250.04     16.68 o
  11  -3   3      125.42      114.23     14.98 o
  12  -3   3       44.92       91.39     27.27 o
 -12  -2   3        0.12       16.21     26.90 o
 -11  -2   3        1.72       14.03     19.90 o
 -10  -2   3       60.99       70.01     20.35 o
  -9  -2   3        2.83      -16.21     21.37 o
  -8  -2   3       19.66       26.03      7.78 o
  -7  -2   3      233.40      243.66     14.45 o
  -6  -2   3        0.02       -4.55      3.03 o
  -5  -2   3      811.28      793.94     15.57 o
  -4  -2   3      106.70       97.70      6.68 o
  -3  -2   3      440.04      437.44      8.19 o
  -2  -2   3      521.82      486.18     11.47 o
  -1  -2   3     1003.01      917.85     16.15 o
   0  -2   3      680.84      680.83     11.65 o
   1  -2   3      684.23      569.99      9.59 o
   2  -2   3     1056.58      948.76     17.96 o
   3  -2   3      148.33      144.21      6.81 o
   4  -2   3      329.85      311.58     12.27 o
   5  -2   3      312.64      322.16     10.44 o
   6  -2   3        0.95       -2.83      3.49 o
   7  -2   3      288.09      281.30     15.27 o
   8  -2   3       43.78       39.45      6.44 o
   9  -2   3      268.74      256.06     19.45 o
  10  -2   3      349.55      304.94     43.33 o
  11  -2   3      155.64      124.18     21.81 o
  12  -2   3       13.32       24.91     14.61 o
 -12  -1   3        4.87       37.95     26.90 o
 -11  -1   3        0.66       18.30     30.22 o
 -10  -1   3       74.36       73.31     34.27 o
  -9  -1   3        1.38       26.58      8.15 o
  -8  -1   3       32.04       34.97      8.26 o
  -7  -1   3        9.53        6.96      4.13 o
  -6  -1   3      646.91      692.43     14.11 o
  -5  -1   3     1081.41     1105.55     19.81 o
  -4  -1   3      738.22      742.15     13.21 o
  -3  -1   3      338.16      291.40      6.24 o
  -2  -1   3     3581.92     3596.64     42.61 o
  -1  -1   3    19413.59    21462.80    248.85 o
   0  -1   3      521.35      475.76      7.36 o
   1  -1   3     4559.45     4484.56     55.37 o
   2  -1   3     5604.96     5511.16     68.64 o
   3  -1   3        2.07       -0.14      2.16 o
   4  -1   3       90.65      116.04      8.47 o
   5  -1   3        1.26        4.20      3.83 o
   6  -1   3        0.36        8.38      4.14 o
   7  -1   3      173.59      180.80     11.78 o
   8  -1   3       68.34       88.97      9.52 o
   9  -1   3       23.87       30.25      9.52 o
  10  -1   3       33.27       31.94     10.47 o
  11  -1   3        2.29        4.21     14.28 o
 -12   0   3       46.63       69.28     27.27 o
 -11   0   3       26.85       18.43     21.74 o
 -10   0   3       53.37       77.76     24.32 o
  -9   0   3       70.68       74.59     14.31 o
  -8   0   3        0.04       -2.05     10.53 o
  -7   0   3       65.04       58.92      7.08 o
  -6   0   3        1.10        2.78      3.05 o
  -5   0   3      164.86      215.22     11.43 o
  -4   0   3      855.56      854.76     13.52 o
  -3   0   3       57.69       44.07      3.08 o
  -2   0   3       18.33       12.18      3.36 o
  -1   0   3      489.96      520.79      8.65 o
   0   0   3     2540.52     2493.34     28.69 o
   1   0   3    36596.23    42166.27    468.87 o
   2   0   3      616.72      554.73      9.74 o
   3   0   3       54.20       61.25      5.03 o
   4   0   3       79.49       72.06      5.67 o
   5   0   3      439.35      430.68     15.85 o
   6   0   3      421.48      410.18     15.37 o
   7   0   3      106.53       97.20      7.82 o
   8   0   3       23.89       25.71      7.93 o
   9   0   3      138.90      126.19     24.56 o
  10   0   3       35.38       41.17      9.37 o
  11   0   3        1.60       -3.87     17.76 o
 -12   1   3        0.37       21.93     16.26 o
 -11   1   3      201.81      212.69     33.54 o
 -10   1   3        9.72       23.52     11.78 o
  -9   1   3      310.82      293.14     17.58 o
  -8   1   3     1147.16     1160.68     59.31 o
  -7   1   3      520.51      483.02     19.74 o
  -6   1   3      249.45      244.73      8.74 o
  -5   1   3      242.83      260.82      7.55 o
  -4   1   3      702.92      724.60     12.63 o
  -3   1   3     3623.23     3549.79     49.86 o
  -2   1   3     1274.99     1194.07     16.08 o
  -1   1   3     1416.42     1413.85     17.81 o
   0   1   3      267.86      277.75      7.86 o
   1   1   3    13365.64    13379.36    151.04 o
   2   1   3       58.84       65.76      4.34 o
   3   1   3      749.09      776.65     14.06 o
   4   1   3     6766.12     6808.71     99.18 o
   5   1   3        8.35        8.46      3.74 o
   6   1   3        3.75        2.90      4.81 o
   7   1   3      117.99      109.28     10.43 o
   8   1   3      100.77       82.31     13.22 o
   9   1   3        1.07      -12.35      8.23 o
  10   1   3       10.56       12.62     11.93 o
  11   1   3        9.57       30.54     13.35 o
 -13   2   3       17.74       56.42     17.31 o
 -12   2   3       24.65       33.64     15.01 o
 -11   2   3      200.52      259.86     25.71 o
 -10   2   3      179.95      173.53     13.63 o
  -9   2   3       88.89       94.76     10.65 o
  -8   2   3       25.01       19.39      6.45 o
  -7   2   3       19.91       16.07      4.79 o
  -6   2   3      993.54      998.63     20.89 o
  -5   2   3      245.92      234.29      6.92 o
  -4   2   3      858.76      827.48     24.14 o
  -3   2   3      227.44      216.91      6.13 o
  -2   2   3      417.80      408.06      8.95 o
  -1   2   3     1365.80     1298.86     17.47 o
   0   2   3     3928.40     3812.67     44.83 o
   1   2   3        1.40        2.60      2.12 o
   2   2   3       17.53        8.56      2.59 o
   3   2   3      284.79      281.20     10.58 o
   4   2   3      263.36      259.18      9.31 o
   5   2   3     1057.09     1034.34     20.45 o
   6   2   3      500.01      455.58     16.92 o
   7   2   3        3.83       -3.76      6.49 o
   8   2   3        6.67        1.12      8.31 o
   9   2   3      114.40      106.91     16.55 o
  10   2   3       39.16       39.11     14.42 o
  11   2   3        6.65       22.71     17.87 o
 -13   3   3       17.44       46.41     17.17 o
 -12   3   3        1.99       25.47     14.48 o
 -11   3   3       78.32      103.95     14.11 o
 -10   3   3       28.70       39.95      8.97 o
  -9   3   3      203.00      184.25     11.42 o
  -8   3   3      159.06      154.27      9.52 o
  -7   3   3       24.48       28.22      5.24 o
  -6   3   3      746.07      778.75     17.51 o
  -5   3   3      492.45      488.44      9.93 o
  -4   3   3      150.70      148.23      4.52 o
  -3   3   3      282.80      327.25     15.56 o
  -2   3   3        3.13        1.61      2.21 o
  -1   3   3       11.36       12.95      2.27 o
   0   3   3      324.14      337.64      6.95 o
   1   3   3      689.50      683.12     12.04 o
   2   3   3       31.75       33.83      4.19 o
   3   3   3      888.89      919.30     18.79 o
   4   3   3      570.54      579.61     19.35 o
   5   3   3        2.23       -2.42      4.76 o
   6   3   3     1474.20     1459.74     34.83 o
   7   3   3       72.79      102.61     10.67 o
   8   3   3       21.55       16.49      9.67 o
   9   3   3       56.04       57.55     20.83 o
  10   3   3        1.14       14.80     13.69 o
 -13   4   3       57.51       62.35     18.48 o
 -12   4   3        9.86       28.31     14.46 o
 -11   4   3       19.37       24.82     10.24 o
 -10   4   3       54.44       46.50      7.95 o
  -9   4   3       76.76       73.08      9.02 o
  -8   4   3       76.38       69.05      7.16 o
  -7   4   3        2.73        1.11      4.08 o
  -6   4   3       52.92       50.47      4.28 o
  -5   4   3       41.96       48.07      3.88 o
  -4   4   3      495.78      540.32     10.33 o
  -3   4   3      255.73      306.50      8.58 o
  -2   4   3       15.39        8.77      2.82 o
  -1   4   3       71.85       77.07      3.67 o
   0   4   3        9.71        9.40      2.20 o
   1   4   3      277.61      288.33      7.39 o
   2   4   3      107.73      103.96      6.63 o
   3   4   3       54.98       57.43      5.91 o
   4   4   3       99.09      103.72      8.57 o
   5   4   3      247.51      228.48     13.20 o
   6   4   3        4.16        4.25      6.62 o
   7   4   3      273.89      267.24     17.83 o
   8   4   3      128.70      126.89     26.61 o
   9   4   3        1.86        5.50     12.28 o
  10   4   3        2.97       23.94     14.88 o
 -13   5   3        4.66       25.43     22.85 o
 -12   5   3       89.14      128.72     25.13 o
 -11   5   3        0.01       22.65      8.55 o
 -10   5   3        3.30       10.52      6.33 o
  -9   5   3       66.90       78.34      8.35 o
  -8   5   3      121.55      116.12      7.68 o
  -7   5   3      341.50      342.42     10.34 o
  -6   5   3        9.37        7.11      3.25 o
  -5   5   3       10.44       15.86      3.05 o
  -4   5   3      343.17      342.60      7.59 o
  -3   5   3      434.47      447.04     11.81 o
  -2   5   3     1294.18     1291.75     26.07 o
  -1   5   3      189.54      173.95      7.99 o
   0   5   3      452.64      444.05      9.05 o
   1   5   3      614.46      597.07     17.44 o
   2   5   3       49.14       50.01      5.37 o
   3   5   3       11.13       13.42      5.79 o
   4   5   3       47.73       48.92      6.49 o
   5   5   3        7.97        2.99      6.37 o
   6   5   3        0.00       -1.51      6.45 o
   7   5   3      347.30      355.45     26.09 o
   8   5   3        5.33        7.44     11.91 o
   9   5   3        3.68        4.96     12.67 o
 -12   6   3        0.91       16.17     20.08 o
 -11   6   3       54.52       50.19      9.34 o
 -10   6   3       41.57       52.01      8.91 o
  -9   6   3        4.28       -3.82      5.03 o
  -8   6   3      865.73      897.16     21.65 o
  -7   6   3      443.03      475.57     21.63 o
  -6   6   3       14.67       12.18      3.51 o
  -5   6   3        1.17        1.06      2.84 o
  -4   6   3      193.47      209.81      8.84 o
  -3   6   3      600.12      621.91     35.27 o
  -2   6   3       10.65       15.11      4.61 o
  -1   6   3      527.25      567.51     10.95 o
   0   6   3      416.37      444.66     11.13 o
   1   6   3        0.13       -4.78      3.19 o
   2   6   3      544.38      568.97     14.81 o
   3   6   3       99.22      105.90      7.94 o
   4   6   3       20.18       27.16      6.17 o
   5   6   3       40.59       34.80      8.00 o
   6   6   3       82.05       77.41      9.86 o
   7   6   3       50.29       22.03     19.09 o
   8   6   3       17.85       31.05     14.10 o
   9   6   3        3.23       14.07     21.20 o
 -12   7   3       17.31       24.69     15.48 o
 -11   7   3       45.49       34.79     10.83 o
 -10   7   3        0.00       -0.03      8.95 o
  -9   7   3        5.11        8.60      5.75 o
  -8   7   3        0.01       14.34      5.23 o
  -7   7   3      354.29      357.07     17.56 o
  -6   7   3      155.87      159.69      6.50 o
  -5   7   3      111.85      115.70     10.48 o
  -4   7   3       59.21       50.98      9.43 o
  -3   7   3       57.88       69.55      7.29 o
  -2   7   3       15.94       32.51      5.70 o
  -1   7   3       31.29       27.08      3.31 o
   0   7   3        5.91        4.44      4.23 o
   1   7   3       61.55       69.86      5.97 o
   2   7   3       24.07       28.70      5.43 o
   3   7   3       99.14      107.88      8.29 o
   4   7   3       71.85       85.68      9.52 o
   5   7   3       74.19       84.23     10.17 o
   6   7   3       15.49       36.13     22.06 o
   7   7   3        0.85       10.93     13.93 o
   8   7   3       24.54       18.70     14.18 o
 -12   8   3       60.12       45.07     14.97 o
 -11   8   3       15.07       11.31     12.40 o
 -10   8   3        4.48        5.17     18.79 o
  -9   8   3      181.23      174.35     14.42 o
  -8   8   3       11.63        8.65      6.64 o
  -7   8   3       22.41       13.94      5.29 o
  -6   8   3       15.68       19.93      7.93 o
  -5   8   3        7.06        2.86      5.74 o
  -4   8   3       10.03        8.17      4.65 o
  -3   8   3       19.86       21.01      5.35 o
  -2   8   3       89.18       94.47      8.03 o
  -1   8   3      501.03      531.83     12.29 o
   0   8   3      376.03      377.92     11.28 o
   1   8   3        0.68       -5.33      4.06 o
   2   8   3      258.40      308.71     12.14 o
   3   8   3       18.51       27.17      6.17 o
   4   8   3       49.82       47.54      8.57 o
   5   8   3        5.83       27.34     11.78 o
   6   8   3       51.06       68.51     15.94 o
   7   8   3        2.97        3.91     22.38 o
 -12   9   3        0.86       19.33     13.63 o
 -11   9   3        0.33       25.06     15.85 o
 -10   9   3       74.57       95.82     21.74 o
  -9   9   3       12.12       27.51     11.42 o
  -8   9   3       61.28       56.59     12.48 o
  -7   9   3        0.77        8.66     10.50 o
  -6   9   3       85.93       90.44      9.09 o
  -5   9   3       59.77       63.10      8.96 o
  -4   9   3        5.08        0.73      5.56 o
  -3   9   3      226.35      215.78     13.15 o
  -2   9   3      141.58      148.68     12.05 o
  -1   9   3       31.64       33.94      4.90 o
   0   9   3      274.81      283.43     10.34 o
   1   9   3        9.29       12.59      5.44 o
   2   9   3        9.83       21.95      7.08 o
   3   9   3        0.17        7.80      7.99 o
   4   9   3       32.61       54.03     10.34 o
   5   9   3        1.26        8.25     11.55 o
   6   9   3        1.80       18.54     13.32 o
   7   9   3        1.04       27.03     15.09 o
 -12  10   3        0.76      -11.42     14.74 o
 -11  10   3        9.38       57.85     19.90 o
 -10  10   3        1.68        7.00     14.37 o
  -9  10   3       14.45       21.74     14.37 o
  -8  10   3        2.81       -1.27     14.19 o
  -7  10   3      252.08      244.77     27.10 o
  -6  10   3       15.87       10.11      8.86 o
  -5  10   3       86.25       76.90     12.74 o
  -4  10   3        0.00       -2.00      5.97 o
  -3  10   3      186.05      190.35     13.13 o
  -2  10   3      154.12      162.15     12.39 o
  -1  10   3     1835.44     2035.61     67.79 o
   0  10   3      569.08      627.29     22.95 o
   1  10   3       21.01       19.10      8.58 o
   2  10   3        0.53        4.31      8.60 o
   3  10   3        0.01      -11.01     16.58 o
   4  10   3        6.88       -0.68     11.11 o
   5  10   3       34.30       34.58     13.84 o
   6  10   3        0.00       -5.54     13.64 o
 -11  11   3       56.76       83.29     23.59 o
 -10  11   3        0.85      -11.42     12.16 o
  -9  11   3        0.00       -5.53     11.05 o
  -8  11   3        2.23        7.37     12.53 o
  -7  11   3       13.85       -4.42      9.95 o
  -6  11   3        6.67      -10.50     18.06 o
  -5  11   3       91.91       70.80     12.76 o
  -4  11   3       99.67      128.00     15.75 o
  -3  11   3        0.32        6.78      9.58 o
  -2  11   3        6.69        1.34      6.94 o
  -1  11   3       86.97       69.35     10.68 o
   0  11   3      447.21      467.54     21.14 o
   1  11   3        5.73       -8.90      7.92 o
   2  11   3      162.99      192.23     16.32 o
   3  11   3      148.69      153.45     19.85 o
   4  11   3        8.56        4.62     13.68 o
   5  11   3       12.86       14.40     13.98 o
 -10  12   3       23.82       18.06     16.58 o
  -9  12   3        1.96       10.69     15.11 o
  -8  12   3        8.84       42.01     17.69 o
  -7  12   3        6.63       -4.05     10.69 o
  -6  12   3        7.21        1.47     11.05 o
  -5  12   3        4.29        4.42     11.79 o
  -4  12   3        0.35       -8.08      8.48 o
  -3  12   3       44.41       44.71     18.30 o
  -2  12   3        0.04       -6.93      8.04 o
  -1  12   3       39.05       40.89     11.00 o
   0  12   3      158.71      139.74     14.33 o
   1  12   3      194.36      232.06     17.72 o
   2  12   3       55.98       51.25     20.32 o
   3  12   3       24.72       40.59     14.99 o
   4  12   3       31.41       22.96     15.07 o
  -9  13   3       43.18       36.85     19.16 o
  -8  13   3        7.61       18.42     15.11 o
  -7  13   3       72.37       85.87     21.37 o
  -6  13   3        5.98       11.05     13.63 o
  -5  13   3       40.92       40.90     15.85 o
  -4  13   3       16.40        2.58     12.16 o
  -3  13   3       16.68        5.03     23.77 o
  -2  13   3       50.89       25.79     11.16 o
  -1  13   3        5.03       -2.27     11.04 o
   0  13   3       22.59       26.57     10.35 o
   1  13   3        6.08       11.42     10.34 o
   2  13   3        3.52        4.48     15.73 o
   3  13   3        0.55        8.34     16.85 o
  -8  14   3       60.59       14.74     14.37 o
  -7  14   3        0.46        0.37     13.63 o
  -6  14   3       12.52       18.42     15.85 o
  -5  14   3        0.24        5.16     14.00 o
  -4  14   3        7.59       10.57     24.50 o
  -3  14   3        1.46      -21.95     37.03 o
  -2  14   3        0.02       -4.02     12.36 o
  -1  14   3        0.60      -12.55     18.24 o
   0  14   3        6.52       -1.95     29.66 o
   1  14   3       19.44       34.33     18.24 o
  -7  15   3        4.65        8.11     16.21 o
  -6  15   3       14.59        3.32     15.11 o
  -5  15   3       12.16       18.79     17.32 o
  -4  15   3       42.15       23.69     17.67 o
  -3  15   3        7.34       -4.99     14.09 o
  -2  15   3        2.40      -13.75     23.03 o
  -1  15   3       10.59       24.09     16.56 o
   0 -17   4       11.55      -18.22     23.76 o
   1 -17   4        0.38      -33.16     22.11 o
   2 -17   4       14.13       -2.95     24.69 o
   3 -17   4       16.30        7.38     10.31 o
   4 -17   4       10.28       -1.72      9.76 o
   5 -17   4       22.77       41.17     12.04 o
   6 -17   4       29.31       35.46     22.48 o
  -2 -16   4        0.30      -30.56     24.08 o
  -1 -16   4       49.36       11.26     36.11 o
   0 -16   4       34.99       -5.54     22.81 o
   1 -16   4        0.66      -16.21     20.64 o
   2 -16   4        0.44       -3.52     15.68 o
   3 -16   4        1.94        6.70     13.65 o
   4 -16   4       11.07       12.79     10.80 o
   5 -16   4       70.36       80.13     19.84 o
   6 -16   4       31.91       40.00     14.72 o
   7 -16   4        7.83        4.58     10.12 o
   8 -16   4       27.35       53.06     28.01 o
  -3 -15   4       26.14       43.19     69.83 o
  -2 -15   4       22.48       35.77     29.30 o
  -1 -15   4        0.75      -12.86     22.51 o
   0 -15   4       10.12       -1.97     20.30 o
   1 -15   4       55.38       55.07     17.50 o
   2 -15   4        2.14       -1.97      9.20 o
   3 -15   4        1.61        3.59     14.13 o
   4 -15   4       33.18       23.80      9.88 o
   5 -15   4       15.39       14.75      9.56 o
   6 -15   4       90.71       91.91     13.46 o
   7 -15   4       21.27       27.88     10.58 o
   8 -15   4        3.81       -9.46     12.81 o
   9 -15   4       37.21       47.54     25.80 o
  -5 -14   4        4.72      -22.21     47.90 o
  -4 -14   4       21.83       27.69     23.99 o
  -3 -14   4        0.03        9.16     22.39 o
  -2 -14   4        0.55       -7.79     21.87 o
  -1 -14   4       12.96       23.45     21.19 o
   0 -14   4        2.65        9.98      9.43 o
   1 -14   4      296.21      309.90     23.19 o
   2 -14   4       95.05      125.03     26.72 o
   3 -14   4       68.23       74.74     11.99 o
   4 -14   4        5.50        7.40      8.08 o
   5 -14   4       54.00       53.50     10.89 o
   6 -14   4       25.82       33.01     10.53 o
   7 -14   4        0.42        7.35     11.92 o
   8 -14   4       24.31       22.06     13.36 o
   9 -14   4       78.99      101.40     25.24 o
  10 -14   4      220.73      418.00     46.81 o
  -6 -13   4        0.10       -9.12     14.13 o
  -5 -13   4       31.33       21.66     41.63 o
  -4 -13   4       35.30       43.60     20.09 o
  -3 -13   4        0.10      -13.79      9.49 o
  -2 -13   4       19.05       15.80      9.84 o
  -1 -13   4        0.04       -7.25      9.24 o
   0 -13   4       55.37       46.45      8.01 o
   1 -13   4      381.20      349.35     18.61 o
   2 -13   4       17.04       -3.49      7.15 o
   3 -13   4      599.86      610.51     22.65 o
   4 -13   4        3.56        4.86      7.26 o
   5 -13   4       21.70        6.69      8.79 o
   6 -13   4        1.57       -1.19      9.14 o
   7 -13   4        0.22        5.43     11.80 o
   8 -13   4        0.25        9.45     27.08 o
   9 -13   4        5.30       20.50     16.03 o
  10 -13   4        3.62       27.29     15.85 o
  11 -13   4        5.29        3.68     19.90 o
  -7 -12   4        0.01       30.32     17.76 o
  -6 -12   4        1.77        7.93     13.95 o
  -5 -12   4       20.49        7.18     19.50 o
  -4 -12   4        0.49       -8.05     10.65 o
  -3 -12   4       67.58       62.89     12.20 o
  -2 -12   4       15.50       13.97     10.00 o
  -1 -12   4        3.74       -1.53      4.81 o
   0 -12   4      202.90      230.81     11.37 o
   1 -12   4      168.46      151.53     11.22 o
   2 -12   4      928.27      898.11     23.92 o
   3 -12   4      935.03      902.92     21.99 o
   4 -12   4       47.45       48.62      7.85 o
   5 -12   4      297.42      286.01     13.27 o
   6 -12   4        9.72        5.30      6.09 o
   7 -12   4      122.92      102.40     37.23 o
   8 -12   4       13.62       24.03     18.06 o
   9 -12   4        0.04       16.61     12.16 o
  10 -12   4        6.66       14.42     13.42 o
  11 -12   4       12.15       52.31     16.42 o
  -7 -11   4        1.48       13.56     16.31 o
  -6 -11   4        3.54        5.39     12.20 o
  -5 -11   4        2.00       -3.25     11.08 o
  -4 -11   4       74.24       56.63     11.60 o
  -3 -11   4       36.34       39.53     10.23 o
  -2 -11   4      179.91      187.70      9.93 o
  -1 -11   4      192.67      208.93     11.35 o
   0 -11   4        1.48        5.34      8.24 o
   1 -11   4     2073.35     1997.15     41.39 o
   2 -11   4     1584.44     1510.62     33.26 o
   3 -11   4     2484.90     2410.32     63.30 o
   4 -11   4       71.92       85.65     10.56 o
   5 -11   4     1204.78     1130.55     27.82 o
   6 -11   4      513.19      503.37     20.11 o
   7 -11   4        4.50       -2.57     14.46 o
   8 -11   4        0.13       -0.63      7.50 o
   9 -11   4        9.10       -5.38     10.80 o
  10 -11   4        0.00        9.02     13.17 o
  11 -11   4        0.07        5.51     13.72 o
  -8 -10   4       18.67       15.20     22.60 o
  -7 -10   4       44.91       74.33     20.39 o
  -6 -10   4        8.12       17.74     12.37 o
  -5 -10   4       11.64        9.88     14.84 o
  -4 -10   4       21.11        9.46     10.48 o
  -3 -10   4      141.06      141.86     13.24 o
  -2 -10   4       52.99       51.76      5.57 o
  -1 -10   4      119.13      121.48      8.26 o
   0 -10   4        3.11       -1.62      4.17 o
   1 -10   4      211.65      203.31      9.30 o
   2 -10   4      183.34      175.61      9.91 o
   3 -10   4      178.72      170.23      9.79 o
   4 -10   4     1110.47     1125.44     28.25 o
   5 -10   4     1131.25     1072.55     24.43 o
   6 -10   4      114.07      116.70     15.69 o
   7 -10   4       10.38        9.54      6.85 o
   8 -10   4       47.33       46.23      9.97 o
   9 -10   4       18.10       14.64      9.32 o
  10 -10   4       26.02       29.13     13.99 o
  11 -10   4        2.07        4.42     13.10 o
  12 -10   4        0.63       -8.48     20.27 o
  -9  -9   4        6.23       16.68     43.67 o
  -8  -9   4        0.85       15.48     19.90 o
  -7  -9   4       10.65        8.51     12.19 o
  -6  -9   4        0.84       21.43     11.65 o
  -5  -9   4        2.65       -9.15      8.26 o
  -4  -9   4      112.42      120.02     12.62 o
  -3  -9   4       54.32       52.26      8.54 o
  -2  -9   4       98.23      101.00      5.69 o
  -1  -9   4      633.23      660.40     15.16 o
   0  -9   4       76.55       71.74      5.17 o
   1  -9   4      125.07      116.14      6.49 o
   2  -9   4       13.70       10.38      4.86 o
   3  -9   4       24.31       32.40      5.76 o
   4  -9   4       11.93       10.17      4.80 o
   5  -9   4      822.71      804.31     22.03 o
   6  -9   4      125.55      102.15     10.12 o
   7  -9   4      108.22      110.79     11.40 o
   8  -9   4      330.39      345.82     27.02 o
   9  -9   4       37.85       26.88      9.31 o
  10  -9   4       16.81       16.10     12.04 o
  11  -9   4        0.04       -2.77     11.95 o
  12  -9   4        3.13       14.55     14.32 o
  -9  -8   4       14.09       11.89     11.66 o
  -8  -8   4       21.18       11.32     25.43 o
  -7  -8   4       16.23       15.33     12.03 o
  -6  -8   4       42.47       23.13      9.66 o
  -5  -8   4        0.81        5.38      8.16 o
  -4  -8   4        7.10       11.90      8.64 o
  -3  -8   4       70.22       76.24      8.70 o
  -2  -8   4      121.05      113.49      6.32 o
  -1  -8   4      376.53      371.29      9.46 o
   0  -8   4       14.56       13.23      4.50 o
   1  -8   4      153.19      163.85      7.06 o
   2  -8   4       19.93       21.62      4.96 o
   3  -8   4      474.02      443.18     15.10 o
   4  -8   4      155.03      148.89      9.69 o
   5  -8   4       10.31        2.93      4.92 o
   6  -8   4      406.39      381.37     12.87 o
   7  -8   4       21.24       14.07      6.71 o
   8  -8   4      112.04      113.74     12.87 o
   9  -8   4       78.30       83.28     12.22 o
  10  -8   4       54.06       74.62     16.42 o
  11  -8   4       23.67       34.69     19.53 o
  12  -8   4       39.74       69.46     17.71 o
 -10  -7   4       37.67       74.86     31.14 o
  -9  -7   4       71.00       46.18     20.98 o
  -8  -7   4       57.31       51.39     31.32 o
  -7  -7   4      232.55      249.49     25.89 o
  -6  -7   4       22.84       34.73      7.98 o
  -5  -7   4        1.08       -7.25      7.24 o
  -4  -7   4      269.87      266.84     13.42 o
  -3  -7   4       79.95       74.48      8.16 o
  -2  -7   4       19.80       13.34      3.43 o
  -1  -7   4        0.37       -4.09      3.13 o
   0  -7   4       12.56        4.52      3.30 o
   1  -7   4      445.91      494.88     10.83 o
   2  -7   4      294.68      313.98     11.94 o
   3  -7   4      172.37      211.45     10.36 o
   4  -7   4      434.38      424.51     14.35 o
   5  -7   4      490.53      449.53     12.89 o
   6  -7   4       50.19       40.68      5.65 o
   7  -7   4      820.57      800.95     23.52 o
   8  -7   4     2220.23     2224.25     66.41 o
   9  -7   4       16.40       19.45      9.09 o
  10  -7   4        1.97        9.65     11.85 o
  11  -7   4       68.76      104.89     18.10 o
  12  -7   4        4.52       21.53     13.08 o
 -10  -6   4       43.32       39.93     20.80 o
  -9  -6   4        1.10        2.57     16.79 o
  -8  -6   4      226.18      199.44     26.38 o
  -7  -6   4        3.77        6.91     15.83 o
  -6  -6   4      103.15       95.94     11.82 o
  -5  -6   4      268.39      253.70     16.98 o
  -4  -6   4       54.80       65.02      8.62 o
  -3  -6   4       31.05       36.75      6.02 o
  -2  -6   4       39.42       36.97      4.04 o
  -1  -6   4       48.27       63.45      4.66 o
   0  -6   4        0.11        0.32      2.83 o
   1  -6   4      143.57      146.61      5.33 o
   2  -6   4        0.07       -2.92      4.48 o
   3  -6   4      250.84      236.00     10.41 o
   4  -6   4       13.10       15.75      2.96 o
   5  -6   4       91.59      107.13      8.13 o
   6  -6   4      196.49      198.53      9.75 o
   7  -6   4       84.52       87.31      7.76 o
   8  -6   4       57.10       70.20      8.70 o
   9  -6   4      741.77      821.73     26.84 o
  10  -6   4       70.69       75.23     16.01 o
  11  -6   4       27.31       54.54     21.37 o
  12  -6   4       21.42       45.35     13.11 o
 -11  -5   4       18.99       30.22     30.22 o
 -10  -5   4      138.20      158.70     35.75 o
  -9  -5   4       26.35       50.00     19.14 o
  -8  -5   4      209.66      220.19     44.42 o
  -7  -5   4     1036.32     1055.55     47.46 o
  -6  -5   4     1419.09     1288.17     41.80 o
  -5  -5   4        1.63        9.16      6.02 o
  -4  -5   4       56.89       65.65      8.48 o
  -3  -5   4       62.23       64.83      8.31 o
  -2  -5   4      189.39      204.57     11.62 o
  -1  -5   4      381.12      443.18     10.69 o
   0  -5   4       16.60       21.94      2.93 o
   1  -5   4       15.31       23.69      3.45 o
   2  -5   4        1.93        3.04      2.44 o
   3  -5   4      280.93      287.89      7.88 o
   4  -5   4      192.10      210.10      8.02 o
   5  -5   4       11.23       10.80      3.34 o
   6  -5   4       50.54       54.64      6.04 o
   7  -5   4      418.55      455.53     16.83 o
   8  -5   4      295.31      296.53     14.96 o
   9  -5   4        1.20       -2.26      6.29 o
  10  -5   4      474.60      509.41     24.38 o
  11  -5   4        0.57       17.08      9.40 o
  12  -5   4        0.02       10.92     14.65 o
 -11  -4   4        1.08       28.74     28.01 o
 -10  -4   4       20.65       35.57     19.61 o
  -9  -4   4        0.06        5.78     43.67 o
  -8  -4   4       31.95       37.53     12.02 o
  -7  -4   4      147.27      145.65     27.99 o
  -6  -4   4      619.00      571.58     25.92 o
  -5  -4   4       19.33       10.60      7.00 o
  -4  -4   4      124.73      149.59     10.42 o
  -3  -4   4      548.86      516.88     16.02 o
  -2  -4   4       88.63       84.04      4.77 o
  -1  -4   4      293.65      258.51      6.71 o
   0  -4   4     4186.76     4239.48     55.65 o
   1  -4   4     1656.69     1611.27     24.99 o
   2  -4   4      379.57      366.75     10.79 o
   3  -4   4        7.28       12.46      2.96 o
   4  -4   4      278.50      273.90      8.55 o
   5  -4   4       27.95       38.42      5.02 o
   6  -4   4       30.04       58.04      6.28 o
   7  -4   4       11.60       18.43      6.12 o
   8  -4   4       89.31      100.64     10.16 o
   9  -4   4        2.59        0.97      6.50 o
  10  -4   4       61.32       58.86     10.41 o
  11  -4   4       39.60       27.46      9.54 o
  12  -4   4       51.35       82.47     19.12 o
 -12  -3   4        2.79       55.64     30.95 o
 -11  -3   4        1.35        9.58     24.69 o
 -10  -3   4        4.38       26.09     18.63 o
  -9  -3   4       22.13       10.74     16.16 o
  -8  -3   4        0.01       -1.28     12.20 o
  -7  -3   4        7.20        2.39     11.77 o
  -6  -3   4       76.49       63.42      8.93 o
  -5  -3   4        1.19       -4.08      5.03 o
  -4  -3   4       36.25       20.58      5.81 o
  -3  -3   4      498.83      547.28     18.79 o
  -2  -3   4       82.22       80.58      5.58 o
  -1  -3   4      465.34      460.65      9.60 o
   0  -3   4     2133.82     2067.12     26.94 o
   1  -3   4      145.01      155.51      5.25 o
   2  -3   4      900.99      906.98     15.06 o
   3  -3   4      397.88      412.36     10.51 o
   4  -3   4      671.70      663.84     14.13 o
   5  -3   4      228.11      215.22      9.39 o
   6  -3   4       65.63       70.55      6.57 o
   7  -3   4       83.01       70.78      8.23 o
   8  -3   4      177.65      166.09     15.69 o
   9  -3   4      353.98      421.98     21.65 o
  10  -3   4       63.81       79.58     11.82 o
  11  -3   4        7.82       24.88     10.94 o
  12  -3   4      165.88      190.03     30.96 o
 -12  -2   4        1.10       28.37     28.74 o
 -11  -2   4       43.88       32.19     21.06 o
 -10  -2   4       25.79       27.55     18.60 o
  -9  -2   4       86.57       76.62     30.22 o
  -8  -2   4       42.05       60.17     15.59 o
  -7  -2   4       90.59       95.73      8.84 o
  -6  -2   4        3.96        4.49      3.85 o
  -5  -2   4      291.74      342.00      9.14 o
  -4  -2   4      670.64      665.67     13.18 o
  -3  -2   4     1178.72     1165.58     17.17 o
  -2  -2   4      275.30      254.89      6.55 o
  -1  -2   4     6969.08     7414.72     88.15 o
   0  -2   4     1323.74     1437.99     18.93 o
   1  -2   4     4344.22     4283.72     54.13 o
   2  -2   4     1479.84     1320.49     27.38 o
   3  -2   4      169.67      164.05      7.18 o
   4  -2   4     1453.34     1398.26     27.81 o
   5  -2   4     1650.49     1634.78     47.65 o
   6  -2   4       40.47       48.09      5.90 o
   7  -2   4      191.73      214.15     12.37 o
   8  -2   4      197.70      179.67     11.24 o
   9  -2   4        0.18        2.63      6.67 o
  10  -2   4       98.90       99.82     13.61 o
  11  -2   4       75.99       72.96     13.51 o
 -12  -1   4      108.50      150.67     24.10 o
 -11  -1   4        0.35       39.43     24.69 o
 -10  -1   4       17.35       32.06     18.49 o
  -9  -1   4       27.73       30.42     12.05 o
  -8  -1   4      186.03      168.02     12.27 o
  -7  -1   4       30.98       27.61      4.61 o
  -6  -1   4       24.41       17.33      3.95 o
  -5  -1   4      167.05      177.69      7.17 o
  -4  -1   4      450.32      446.82      9.05 o
  -3  -1   4     5271.22     5328.94     65.73 o
  -2  -1   4     1919.02     1994.49     26.04 o
  -1  -1   4     4103.24     3879.73     45.40 o
   0  -1   4    27396.29    30545.41    328.36 o
   1  -1   4     2691.68     2796.18     36.04 o
   2  -1   4     1409.03     1382.17     19.12 o
   3  -1   4      642.25      579.43     13.23 o
   4  -1   4        0.59        0.62      3.10 o
   5  -1   4        9.96        1.02      4.15 o
   6  -1   4       56.38       55.42      7.33 o
   7  -1   4        0.57       -4.36      5.03 o
   8  -1   4      131.27      117.67      8.76 o
   9  -1   4      178.28      172.71     18.51 o
  10  -1   4       39.88       35.91      8.37 o
  11  -1   4       34.62       36.18     12.46 o
 -12   0   4       39.74       51.94     19.24 o
 -11   0   4      214.04      231.65     25.02 o
 -10   0   4       34.97       42.00     14.85 o
  -9   0   4      138.93      130.42     11.57 o
  -8   0   4        2.27       14.27      7.23 o
  -7   0   4        1.49       -5.21      3.84 o
  -6   0   4      223.07      241.70     12.15 o
  -5   0   4        0.39        0.02      3.27 o
  -4   0   4      703.52      662.09     12.51 o
  -3   0   4      382.73      400.49      7.64 o
  -2   0   4     4020.17     4073.49     52.88 o
  -1   0   4     2995.51     2934.47     33.62 o
   0   0   4    19819.50    20873.76    233.43 o
   1   0   4       61.20       59.92      4.83 o
   2   0   4        9.16       15.81      3.02 o
   3   0   4       86.27       84.30      5.78 o
   4   0   4       48.90       49.45      5.37 o
   5   0   4      416.73      408.59     12.62 o
   6   0   4        0.50        0.92      4.70 o
   7   0   4      178.67      164.45     11.99 o
   8   0   4       24.92       30.71      9.14 o
   9   0   4        0.00       -6.86      9.68 o
  10   0   4        0.16        6.30     11.73 o
  11   0   4        3.48       19.40     13.18 o
 -12   1   4        7.42       17.91     16.10 o
 -11   1   4       21.84       37.45     15.57 o
 -10   1   4        7.84       14.07      8.63 o
  -9   1   4        4.82        9.68      7.92 o
  -8   1   4      522.34      533.46     18.53 o
  -7   1   4       97.35       90.52      6.79 o
  -6   1   4      299.97      267.97      9.30 o
  -5   1   4      491.18      509.93     11.81 o
  -4   1   4        0.20       -1.19      2.68 o
  -3   1   4      761.80      749.36     13.40 o
  -2   1   4      365.55      329.11      6.72 o
  -1   1   4     2094.47     2089.46     27.15 o
   0   1   4     5066.58     4922.80     65.01 o
   1   1   4       36.14       39.51      3.18 o
   2   1   4       53.65       59.35      4.43 o
   3   1   4        8.42       15.50      3.86 o
   4   1   4       10.57       12.02      3.88 o
   5   1   4       25.18       25.00      4.89 o
   6   1   4       13.49       10.45      6.30 o
   7   1   4      297.93      274.96     15.20 o
   8   1   4       58.01       56.89     11.39 o
   9   1   4       66.93       64.68     12.07 o
  10   1   4       33.10       35.36     14.00 o
  11   1   4        2.46        7.30     16.03 o
 -13   2   4        5.93       43.85     26.53 o
 -12   2   4        0.87       25.79     15.68 o
 -11   2   4      218.64      249.04     44.60 o
 -10   2   4       12.79       20.20      9.82 o
  -9   2   4     1298.33     1351.61     30.13 o
  -8   2   4      962.84      981.07     23.03 o
  -7   2   4      129.03      138.86      8.66 o
  -6   2   4        1.33       -1.78      3.38 o
  -5   2   4      607.59      551.07     17.54 o
  -4   2   4        0.00        0.58      2.70 o
  -3   2   4      375.05      348.61      7.52 o
  -2   2   4      395.64      389.58      9.34 o
  -1   2   4      114.91      128.86      6.24 o
   0   2   4       20.63       21.25      2.59 o
   1   2   4      249.98      259.43      7.19 o
   2   2   4        6.88        7.05      3.15 o
   3   2   4      382.47      394.94     10.64 o
   4   2   4      179.93      184.76      9.38 o
   5   2   4      351.38      336.77     11.50 o
   6   2   4       34.42       38.36      7.12 o
   7   2   4        3.24        3.81      6.81 o
   8   2   4        6.74       -3.19      8.44 o
   9   2   4       33.86       23.43     12.91 o
  10   2   4        0.86       22.55     13.06 o
 -13   3   4       19.08       43.56     17.68 o
 -12   3   4       38.87       58.15     16.53 o
 -11   3   4       40.97       49.89     13.43 o
 -10   3   4        0.30       -3.26      6.20 o
  -9   3   4      396.40      406.98     21.40 o
  -8   3   4       66.67       63.54      7.26 o
  -7   3   4      710.24      710.41     17.70 o
  -6   3   4      262.48      246.24      8.35 o
  -5   3   4       19.51       19.82      3.17 o
  -4   3   4        0.24       -3.39      2.26 o
  -3   3   4        2.17        0.36      3.47 o
  -2   3   4       61.39       58.25      4.42 o
  -1   3   4       20.20       17.37      2.38 o
   0   3   4       48.33       51.09      3.69 o
   1   3   4       24.71       34.21      3.73 o
   2   3   4      441.51      476.91     13.28 o
   3   3   4      622.78      589.41     19.62 o
   4   3   4       10.20        8.55      4.27 o
   5   3   4      960.39      938.75     24.79 o
   6   3   4      632.00      570.98     25.36 o
   7   3   4      315.93      282.81     16.16 o
   8   3   4       22.39       16.50     10.27 o
   9   3   4        0.25       -1.49     15.54 o
  10   3   4        4.55       13.52     13.44 o
 -13   4   4       12.29       85.86     30.22 o
 -12   4   4       63.52       56.68     17.87 o
 -11   4   4       37.93       51.43     10.15 o
 -10   4   4       21.76       29.68      8.11 o
  -9   4   4      390.83      405.14     23.13 o
  -8   4   4        9.87       12.07      5.46 o
  -7   4   4      461.88      458.38     16.88 o
  -6   4   4       31.49       37.15      4.28 o
  -5   4   4      139.18      136.30      5.69 o
  -4   4   4       77.23       77.71      4.73 o
  -3   4   4        0.00       -1.05      2.69 o
  -2   4   4      283.14      262.09     27.09 o
  -1   4   4       39.41       40.55      3.01 o
   0   4   4       36.59       31.99      3.40 o
   1   4   4       56.88       51.65      4.87 o
   2   4   4      166.24      169.91      7.37 o
   3   4   4      143.49      161.95      8.02 o
   4   4   4        8.48       11.35      4.68 o
   5   4   4       31.63       26.77      7.46 o
   6   4   4       49.21       49.93      9.11 o
   7   4   4        1.09        1.58      8.94 o
   8   4   4        0.18       -5.86      9.84 o
   9   4   4        0.87       10.60     12.84 o
 -13   5   4       46.38       79.97     27.64 o
 -12   5   4        0.25       28.66     14.72 o
 -11   5   4      161.13      174.14     12.45 o
 -10   5   4       35.81       42.33      8.47 o
  -9   5   4        1.90        1.38      5.72 o
  -8   5   4      881.12      861.61     27.24 o
  -7   5   4      301.80      305.05     10.97 o
  -6   5   4      184.64      181.96      7.19 o
  -5   5   4      279.04      266.30      7.30 o
  -4   5   4        7.48        2.42      5.90 o
  -3   5   4      622.60      607.07     51.68 o
  -2   5   4       15.67       18.99      3.30 o
  -1   5   4        4.69        6.93      2.52 o
   0   5   4       29.42       30.68      3.68 o
   1   5   4       63.31       64.30      5.57 o
   2   5   4      736.87      775.52     17.61 o
   3   5   4      120.83      139.26      8.72 o
   4   5   4        0.50        0.70      5.08 o
   5   5   4       80.93       67.29     12.87 o
   6   5   4       15.64       17.40      8.32 o
   7   5   4      149.47      165.93     19.49 o
   8   5   4        1.27        8.58     12.23 o
   9   5   4       35.35       42.31     20.52 o
 -12   6   4      101.35      119.60     17.94 o
 -11   6   4        3.89       19.37      9.86 o
 -10   6   4        6.87       13.31     17.45 o
  -9   6   4        0.35        0.72      6.19 o
  -8   6   4      743.03      741.66     26.58 o
  -7   6   4      866.20      908.67     19.85 o
  -6   6   4       39.14       38.01      3.74 o
  -5   6   4      163.01      150.21      5.12 o
  -4   6   4      885.98      877.65     33.66 o
  -3   6   4      303.31      306.30     11.96 o
  -2   6   4     1435.36     1473.86     36.00 o
  -1   6   4       44.14       45.22      3.61 o
   0   6   4      236.34      244.77      8.63 o
   1   6   4        4.02        1.75      3.83 o
   2   6   4       23.10       22.77      5.14 o
   3   6   4       30.22       23.72      5.80 o
   4   6   4      289.49      273.47     14.71 o
   5   6   4      137.08      131.22     11.76 o
   6   6   4        9.91        7.37     10.42 o
   7   6   4       31.58       28.60     11.77 o
   8   6   4       74.09       78.40     17.60 o
 -12   7   4        3.83       11.57     10.41 o
 -11   7   4      103.93       87.26     15.89 o
 -10   7   4        6.48        5.95     10.29 o
  -9   7   4       64.73       43.86     12.38 o
  -8   7   4      158.17      177.83     10.97 o
  -7   7   4       71.66       86.14      6.17 o
  -6   7   4        2.58        1.66      3.13 o
  -5   7   4       20.52       17.00      4.19 o
  -4   7   4       51.17       46.87      4.89 o
  -3   7   4       31.41       31.87      4.70 o
  -2   7   4      203.96      209.92     11.41 o
  -1   7   4       80.43       86.11      4.88 o
   0   7   4       18.29       14.43      4.25 o
   1   7   4       86.30       85.42      6.78 o
   2   7   4       12.31        3.40      4.88 o
   3   7   4       41.77       39.08      6.59 o
   4   7   4      255.66      262.78     14.81 o
   5   7   4        1.41       13.30      7.75 o
   6   7   4       29.04       34.60     13.50 o
   7   7   4       33.52       18.17     14.45 o
   8   7   4       13.06       38.34     22.07 o
 -12   8   4        3.45       22.13     14.74 o
 -11   8   4        0.40        4.71     13.08 o
 -10   8   4        1.78        3.78     10.36 o
  -9   8   4        0.07        8.25      9.65 o
  -8   8   4      120.44      103.68     22.85 o
  -7   8   4       18.96       24.26     10.60 o
  -6   8   4       17.11       14.01     11.06 o
  -5   8   4      109.67      102.36      9.67 o
  -4   8   4      114.15      100.55      9.58 o
  -3   8   4      945.57      968.78     27.47 o
  -2   8   4     1149.75     1219.81     30.89 o
  -1   8   4       41.60       36.63      4.59 o
   0   8   4        0.16        1.32      4.08 o
   1   8   4       15.72       20.85      5.15 o
   2   8   4       89.49       82.29      7.83 o
   3   8   4       35.83       27.47      8.68 o
   4   8   4       58.74       56.88     10.92 o
   5   8   4      256.17      268.68     19.03 o
   6   8   4      240.87      245.29     24.30 o
   7   8   4       17.49       26.47     14.88 o
 -12   9   4       23.94       23.48     14.70 o
 -11   9   4        0.50        0.00     14.00 o
 -10   9   4        6.72       15.11     14.37 o
  -9   9   4        3.84       10.98     25.24 o
  -8   9   4       10.56        6.06     10.26 o
  -7   9   4       17.11       32.16     11.42 o
  -6   9   4       73.56       55.31     12.54 o
  -5   9   4      102.40      103.57     22.85 o
  -4   9   4      297.79      304.54     21.20 o
  -3   9   4      303.81      311.04     19.16 o
  -2   9   4      131.91      130.60     11.56 o
  -1   9   4      401.09      412.50     18.87 o
   0   9   4       31.90       12.97     11.22 o
   1   9   4        9.12        8.83      7.66 o
   2   9   4       55.94       77.84     11.58 o
   3   9   4       10.45       -1.17      7.94 o
   4   9   4      222.71      234.69     17.60 o
   5   9   4        3.42       -7.85     11.55 o
   6   9   4       11.38       26.21     16.32 o
 -11  10   4        9.35       11.42     15.85 o
 -10  10   4        0.23       -5.53     12.16 o
  -9  10   4        3.96        6.63     13.63 o
  -8  10   4       13.62       -5.02      9.95 o
  -7  10   4        0.03       -7.07     12.90 o
  -6  10   4        0.19      -12.68     10.32 o
  -5  10   4      313.53      326.15     24.18 o
  -4  10   4      227.46      248.51     20.64 o
  -3  10   4      954.30     1011.13     40.07 o
  -2  10   4       16.42       12.27      8.56 o
  -1  10   4       21.81       16.84      8.71 o
   0  10   4      223.14      268.58     17.15 o
   1  10   4       81.10      113.39     13.54 o
   2  10   4       25.73       28.14      9.67 o
   3  10   4        0.37        0.04      8.13 o
   4  10   4       32.57       20.70     13.37 o
   5  10   4        1.77        6.59     19.99 o
 -11  11   4       82.81      119.04     27.27 o
 -10  11   4        0.11       10.69     15.11 o
  -9  11   4       13.46        0.00     13.63 o
  -8  11   4       14.25      -10.32     12.16 o
  -7  11   4       37.32       13.27     12.90 o
  -6  11   4        0.12       -6.07      6.02 o
  -5  11   4       48.53       51.15     12.48 o
  -4  11   4      296.80      291.14     23.07 o
  -3  11   4        0.30       -8.38      7.66 o
  -2  11   4       24.68       13.23      9.48 o
  -1  11   4      231.00      282.26     21.39 o
   0  11   4       53.44       46.92     22.50 o
   1  11   4       31.71       37.16     11.81 o
   2  11   4       30.28       16.16      9.60 o
   3  11   4       12.43       25.17     14.44 o
   4  11   4       46.97       61.82     22.00 o
 -10  12   4       19.91       42.01     18.79 o
  -9  12   4       22.49       28.74     17.32 o
  -8  12   4        0.00       -2.58     12.90 o
  -7  12   4       48.79       53.43     18.06 o
  -6  12   4       44.44       72.97     19.53 o
  -5  12   4      114.01      102.83     22.48 o
  -4  12   4       20.10       17.17     10.81 o
  -3  12   4        1.54       -3.72      8.17 o
  -2  12   4        9.63        9.54      9.50 o
  -1  12   4      593.98      632.86     30.25 o
   0  12   4        0.08        3.16      9.57 o
   1  12   4       68.17       56.86     13.22 o
   2  12   4       77.79       94.69     22.52 o
   3  12   4       12.64        4.70     15.88 o
  -9  13   4        6.87        3.68     15.11 o
  -8  13   4       45.36       56.38     21.01 o
  -7  13   4        0.91       -1.47     11.05 o
  -6  13   4       47.39       40.91     16.95 o
  -5  13   4       13.15      -11.05     12.16 o
  -4  13   4        9.88       26.45     19.16 o
  -3  13   4        0.38       -6.02     11.34 o
  -2  13   4       27.87       12.13     10.10 o
  -1  13   4        2.95       -0.14      9.83 o
   0  13   4       41.12       30.92     11.57 o
   1  13   4       46.06       34.65     12.69 o
   2  13   4       28.49       31.08     19.12 o
  -7  14   4        0.42        3.32     15.11 o
  -6  14   4        0.17        0.74     14.37 o
  -5  14   4       29.60       21.37     16.58 o
  -4  14   4       13.89       20.30     14.79 o
  -3  14   4       31.57       16.27     16.42 o
  -2  14   4       20.54       40.66     17.83 o
  -1  14   4        2.45       23.43     16.44 o
   0  14   4       15.63       11.64     15.60 o
  -5  15   4       30.09        6.57     37.96 o
  -4  15   4       20.55       -1.84     27.08 o
  -3  15   4        9.34       -7.80     15.60 o
   0 -17   5        0.06      -30.01     21.70 o
   1 -17   5        0.05      -23.21     23.21 o
   2 -17   5        0.06       -9.21     21.00 o
   3 -17   5       15.32       22.90     36.30 o
   4 -17   5        4.41       -3.23     34.82 o
   5 -17   5       32.37       43.32     17.05 o
   6 -17   5       16.29       36.14     20.64 o
  -2 -16   5       13.45      -27.17     36.85 o
  -1 -16   5       18.90        7.82     24.08 o
   0 -16   5       18.18      -23.96     22.28 o
   1 -16   5       18.12      -16.21     19.90 o
   2 -16   5        0.08       -1.32     14.12 o
   3 -16   5       22.34       38.68     16.07 o
   4 -16   5        1.86        4.34      9.42 o
   5 -16   5       35.78       32.42     14.95 o
   6 -16   5       66.61       81.40     17.45 o
   7 -16   5        6.56       11.70     21.74 o
   8 -16   5      147.87      177.20     24.54 o
  -4 -15   5        6.38      -34.65     23.10 o
  -3 -15   5        5.02        4.02     33.90 o
  -2 -15   5       14.24       12.31     45.88 o
  -1 -15   5      180.09      176.59     30.19 o
   0 -15   5       74.70       62.65     28.01 o
   1 -15   5       60.36       45.84     10.44 o
   2 -15   5        8.88       10.47     12.65 o
   3 -15   5       14.98       12.66      8.93 o
   4 -15   5       15.41       19.00      9.65 o
   5 -15   5       11.78        8.35     27.45 o
   6 -15   5       27.85       35.44     14.64 o
   7 -15   5        4.54       12.67     13.34 o
   8 -15   5       81.74       81.47     18.52 o
   9 -15   5        1.45       37.30     16.52 o
  -5 -14   5       21.19       44.83     26.70 o
  -4 -14   5        6.67      -24.40     23.01 o
  -3 -14   5      106.07       68.88     26.27 o
  -2 -14   5        0.03      -15.75     20.48 o
  -1 -14   5        0.01      -27.93     18.62 o
   0 -14   5      185.93      189.05     15.42 o
   1 -14   5      208.49      211.11     16.57 o
   2 -14   5        0.67        8.98      7.85 o
   3 -14   5       13.35       17.42      8.66 o
   4 -14   5       37.35       47.75     10.69 o
   5 -14   5       58.41       48.20     14.43 o
   6 -14   5      109.53      106.98     18.15 o
   7 -14   5        8.71        5.72     12.21 o
   8 -14   5       25.93       43.06     14.87 o
   9 -14   5       14.67       38.98     28.93 o
  10 -14   5       34.52       47.17     23.22 o
  -6 -13   5        0.18       25.80     38.88 o
  -5 -13   5       18.92       15.87     23.82 o
  -4 -13   5        9.82        7.86     21.51 o
  -3 -13   5       56.59       35.22     43.49 o
  -2 -13   5       11.74        7.48     20.00 o
  -1 -13   5        0.66       -1.32     13.65 o
   0 -13   5      170.18      147.07     14.58 o
   1 -13   5       96.36      105.16      9.41 o
   2 -13   5      646.50      642.37     22.90 o
   3 -13   5       22.47       17.21      9.56 o
   4 -13   5        0.10       -5.08      7.05 o
   5 -13   5        4.89       -4.78      7.24 o
   6 -13   5        5.28       13.66     11.65 o
   7 -13   5      122.36      139.00     36.67 o
   8 -13   5       49.25       57.58     15.35 o
   9 -13   5        2.67        2.21     12.38 o
  10 -13   5       56.31       62.32     28.93 o
  -7 -12   5       46.78      107.97     40.17 o
  -6 -12   5        0.07        1.40     24.87 o
  -5 -12   5        7.10        5.77     19.49 o
  -4 -12   5       74.25       88.00     35.01 o
  -3 -12   5       22.61       -1.38     14.02 o
  -2 -12   5       88.40       58.87     15.73 o
  -1 -12   5       49.02       35.14     10.02 o
   0 -12   5      336.02      340.95     14.76 o
   1 -12   5      504.06      541.91     16.98 o
   2 -12   5       41.79       44.30      7.35 o
   3 -12   5      199.71      207.26     11.99 o
   4 -12   5        5.68       -7.76      6.72 o
   5 -12   5      497.07      456.94     17.99 o
   6 -12   5       51.62       40.16     10.43 o
   7 -12   5        5.45       13.19      8.13 o
   8 -12   5       23.96       28.16     13.10 o
   9 -12   5        1.51        1.95     12.90 o
  10 -12   5        0.78        1.17     19.16 o
  11 -12   5       46.74       76.95     19.26 o
  -7 -11   5        0.02       13.58     20.84 o
  -6 -11   5        0.01      -10.98     33.35 o
  -5 -11   5       40.77       45.82     21.16 o
  -4 -11   5       12.94       18.97     14.15 o
  -3 -11   5       22.31       34.09     14.78 o
  -2 -11   5       68.01       74.75     10.21 o
  -1 -11   5        7.90       24.16      8.08 o
   0 -11   5       15.09       17.48      8.03 o
   1 -11   5      941.97      971.91     20.10 o
   2 -11   5      584.68      598.07     17.45 o
   3 -11   5        1.36       -8.37      6.46 o
   4 -11   5      272.38      288.65     20.12 o
   5 -11   5        3.10       -4.82      9.95 o
   6 -11   5      204.79      222.13     17.99 o
   7 -11   5      572.15      572.90     23.97 o
   8 -11   5        0.63        2.86      7.99 o
   9 -11   5       17.69       19.89     10.01 o
  10 -11   5        2.34        5.16     12.66 o
  11 -11   5        0.15        3.37     13.43 o
  -8 -10   5        5.57       20.52     45.69 o
  -7 -10   5      115.89      127.71     39.80 o
  -6 -10   5       41.19       52.78     66.15 o
  -5 -10   5       60.87       64.69     20.63 o
  -4 -10   5      182.78      158.07     18.38 o
  -3 -10   5      250.57      239.44     20.17 o
  -2 -10   5       13.76       27.33      7.38 o
  -1 -10   5        4.65        9.04      7.01 o
   0 -10   5       14.48       19.84      7.52 o
   1 -10   5      718.12      696.95     15.13 o
   2 -10   5       23.88       19.77      7.14 o
   3 -10   5       59.79       51.92      8.83 o
   4 -10   5      298.40      284.84     13.74 o
   5 -10   5      211.27      228.50     16.44 o
   6 -10   5      301.73      317.97     15.91 o
   7 -10   5        2.61        2.65      7.34 o
   8 -10   5        9.69       13.84      8.21 o
   9 -10   5       17.25       20.98      9.77 o
  10 -10   5        0.02        4.14     12.04 o
  11 -10   5        2.23        8.47     14.53 o
  -9  -9   5        1.85       41.64     29.48 o
  -8  -9   5        1.15       21.55     15.88 o
  -7  -9   5       29.00       65.16     28.19 o
  -6  -9   5       12.61       11.62     17.26 o
  -5  -9   5        1.31       -3.75     12.05 o
  -4  -9   5      503.13      486.70     26.24 o
  -3  -9   5     1349.44     1344.22     42.31 o
  -2  -9   5      228.90      227.61      9.95 o
  -1  -9   5       17.71        9.71      6.90 o
   0  -9   5       22.75       27.47      6.14 o
   1  -9   5       11.16       14.40      3.49 o
   2  -9   5        0.47        1.85      5.76 o
   3  -9   5      484.32      488.13     16.61 o
   4  -9   5      549.30      521.24     17.27 o
   5  -9   5       74.75       78.16      9.95 o
   6  -9   5      757.84      735.58     23.28 o
   7  -9   5      529.63      540.57     26.73 o
   8  -9   5      116.41      135.47     14.33 o
   9  -9   5       36.74       28.92     10.19 o
  10  -9   5       74.12       75.76     17.18 o
  11  -9   5        9.23        9.90     19.35 o
  12  -9   5       11.93        0.00     20.64 o
  -9  -8   5        2.78       20.09     29.11 o
  -8  -8   5        0.40       42.20     19.50 o
  -7  -8   5        8.94       10.71     14.85 o
  -6  -8   5       16.94       17.26     17.39 o
  -5  -8   5       19.48       33.34     12.33 o
  -4  -8   5        0.32       13.61     14.42 o
  -3  -8   5      373.61      380.14     17.86 o
  -2  -8   5      162.18      157.85      7.81 o
  -1  -8   5       60.77       71.95      6.42 o
   0  -8   5      178.99      197.54      8.04 o
   1  -8   5      891.87      875.16     16.60 o
   2  -8   5      111.79      133.57      9.53 o
   3  -8   5      481.49      479.88     15.97 o
   4  -8   5        2.12        3.65      5.08 o
   5  -8   5      198.18      183.15     11.51 o
   6  -8   5      198.56      194.99     16.23 o
   7  -8   5      575.03      603.48     24.25 o
   8  -8   5      903.09      909.14     31.85 o
   9  -8   5      128.13      134.83     14.64 o
  10  -8   5       92.15       97.84     18.30 o
  11  -8   5       17.81       20.29     14.42 o
  12  -8   5       34.83       49.28     17.67 o
 -10  -7   5       45.01       81.81     35.01 o
  -9  -7   5       58.89       73.80     20.54 o
  -8  -7   5       93.74       64.31     19.81 o
  -7  -7   5       42.29       87.06     20.32 o
  -6  -7   5       33.24       31.64     12.56 o
  -5  -7   5      211.00      190.00     18.11 o
  -4  -7   5       12.93       15.29      9.15 o
  -3  -7   5        2.12        5.54      6.23 o
  -2  -7   5       32.76       34.51      4.51 o
  -1  -7   5      828.66      900.73     19.85 o
   0  -7   5     1170.98     1181.20     19.12 o
   1  -7   5        0.66        0.22      2.52 o
   2  -7   5      193.50      214.04     10.85 o
   3  -7   5       67.10       68.13      7.32 o
   4  -7   5       42.79       30.78      6.21 o
   5  -7   5      240.30      255.10      8.90 o
   6  -7   5      639.63      643.76     15.33 o
   7  -7   5       62.83       59.53      7.75 o
   8  -7   5      416.24      442.26     17.69 o
   9  -7   5      117.96      113.34     13.02 o
  10  -7   5        7.24        5.15     12.01 o
  11  -7   5        9.03        6.73     16.03 o
  12  -7   5        0.38       28.56     16.53 o
 -10  -6   5       47.46       51.96     30.22 o
  -9  -6   5        0.56        9.17     26.16 o
  -8  -6   5       15.16       21.34     16.01 o
  -7  -6   5      677.69      652.82     60.88 o
  -6  -6   5       37.40       40.87     12.47 o
  -5  -6   5      559.36      515.15     25.11 o
  -4  -6   5       51.71       44.36      9.07 o
  -3  -6   5       23.78       28.29      8.22 o
  -2  -6   5     5129.60     5306.78     90.73 o
  -1  -6   5        2.40       -2.98      2.90 o
   0  -6   5      380.58      396.71      9.33 o
   1  -6   5     4961.43     5375.27     83.12 o
   2  -6   5       26.97       39.45      3.67 o
   3  -6   5       11.37       14.69      2.99 o
   4  -6   5      136.77      150.20      6.68 o
   5  -6   5      129.71      134.25      7.64 o
   6  -6   5       83.81       92.18      8.85 o
   7  -6   5       17.26       19.43      5.99 o
   8  -6   5      205.88      227.73     19.42 o
   9  -6   5      191.15      218.81     16.91 o
  10  -6   5      307.93      284.89     20.21 o
  11  -6   5        4.66       19.10     30.22 o
  12  -6   5       33.93       41.45     13.77 o
 -11  -5   5        0.01       26.16     28.74 o
 -10  -5   5        4.29       12.53     22.11 o
  -9  -5   5       74.21       88.79     21.20 o
  -8  -5   5        3.76       12.16     21.74 o
  -7  -5   5      496.42      502.50     29.18 o
  -6  -5   5        1.93        7.44     10.78 o
  -5  -5   5       68.31       72.23      9.88 o
  -4  -5   5       78.29       79.44      9.13 o
  -3  -5   5      393.20      354.85     14.67 o
  -2  -5   5      240.76      257.66      8.02 o
  -1  -5   5      355.05      396.49      8.61 o
   0  -5   5      357.57      359.66      9.81 o
   1  -5   5     1216.41     1330.42     23.86 o
   2  -5   5       10.24       20.25      3.63 o
   3  -5   5       45.25       74.17      5.00 o
   4  -5   5      106.04      108.52      6.40 o
   5  -5   5       56.86       56.35      5.80 o
   6  -5   5      155.35      175.87      9.57 o
   7  -5   5       99.83      108.59      9.85 o
   8  -5   5       88.56       96.68     11.95 o
   9  -5   5       43.68       41.05     10.07 o
  10  -5   5      177.36      185.37     17.34 o
  11  -5   5        0.02        3.91      8.34 o
  12  -5   5        3.33       26.79     16.15 o
 -11  -4   5       10.17        4.05     25.43 o
 -10  -4   5       10.97        4.79     24.69 o
  -9  -4   5       14.66       24.08     15.83 o
  -8  -4   5      176.24      197.09     24.03 o
  -7  -4   5      338.23      317.41     28.39 o
  -6  -4   5      663.96      634.27     32.09 o
  -5  -4   5        1.51       -1.78      5.47 o
  -4  -4   5       19.31       18.87      6.35 o
  -3  -4   5        2.82       -3.15      4.54 o
  -2  -4   5      583.46      600.83     12.81 o
  -1  -4   5       65.97       74.77      8.93 o
   0  -4   5      502.99      506.44      9.98 o
   1  -4   5     2527.73     2724.38     37.65 o
   2  -4   5      401.88      402.29     13.18 o
   3  -4   5     4059.72     4051.63     63.98 o
   4  -4   5        6.45        5.08      3.36 o
   5  -4   5      326.81      337.18     11.73 o
   6  -4   5      204.28      209.32     10.84 o
   7  -4   5       73.57       75.48      8.76 o
   8  -4   5       21.15       19.38      7.20 o
   9  -4   5      128.30      156.83     17.16 o
  10  -4   5       44.41       47.29     11.48 o
  11  -4   5        3.43        7.25      9.17 o
 -12  -3   5        3.53       30.22     28.37 o
 -11  -3   5        5.17      -20.64     23.95 o
 -10  -3   5       25.85       20.30     18.23 o
  -9  -3   5        1.47       -3.09     14.94 o
  -8  -3   5        1.98      -12.33     16.54 o
  -7  -3   5        3.36       11.69     10.60 o
  -6  -3   5       75.12       75.23     10.96 o
  -5  -3   5        7.01       13.24      6.44 o
  -4  -3   5      236.41      210.93      6.68 o
  -3  -3   5      426.84      393.94      9.12 o
  -2  -3   5      833.53      795.59     14.05 o
  -1  -3   5       12.27        7.81      3.10 o
   0  -3   5     1344.58     1284.36     21.46 o
   1  -3   5      530.10      473.93     10.28 o
   2  -3   5       10.08       12.97      3.47 o
   3  -3   5     2290.82     2265.27     42.94 o
   4  -3   5        0.88        4.34      3.42 o
   5  -3   5      131.21      120.08      8.37 o
   6  -3   5       66.66       65.78      6.81 o
   7  -3   5        3.54        0.39      5.49 o
   8  -3   5        5.58       -0.64      5.92 o
   9  -3   5        5.59       -0.34      7.86 o
  10  -3   5       22.67       23.24      8.73 o
  11  -3   5       10.46       16.12      9.96 o
 -12  -2   5        1.53       26.19     22.48 o
 -11  -2   5        1.31       31.80     17.14 o
 -10  -2   5        3.91       16.64     17.35 o
  -9  -2   5       12.55       -8.88     14.79 o
  -8  -2   5       46.95       53.95      8.55 o
  -7  -2   5       10.57        3.42      5.54 o
  -6  -2   5      280.83      291.93     10.47 o
  -5  -2   5      645.66      661.17     13.34 o
  -4  -2   5     1967.76     2070.67     28.95 o
  -3  -2   5      467.85      515.36     10.08 o
  -2  -2   5       65.25       51.07      4.01 o
  -1  -2   5     1108.63     1165.16     16.35 o
   0  -2   5     2996.20     3041.53     41.15 o
   1  -2   5     1093.94     1082.13     15.88 o
   2  -2   5        0.93        5.05      2.34 o
   3  -2   5        3.96        5.82      2.76 o
   4  -2   5      693.20      733.11     18.60 o
   5  -2   5       17.20       18.84      4.92 o
   6  -2   5      157.30      161.56     13.14 o
   7  -2   5        2.14        3.38      5.44 o
   8  -2   5       39.49       25.80      7.42 o
   9  -2   5      177.51      144.34     14.54 o
  10  -2   5       23.99       30.84      9.61 o
  11  -2   5        9.19       14.74     15.29 o
 -12  -1   5        5.27       44.18     18.10 o
 -11  -1   5        6.78       26.51     16.05 o
 -10  -1   5       28.25       42.82     16.15 o
  -9  -1   5       36.39       50.53     11.85 o
  -8  -1   5        0.24        2.95      6.51 o
  -7  -1   5        0.13       -5.35      3.82 o
  -6  -1   5      440.54      451.38     12.05 o
  -5  -1   5      856.67      912.64     19.06 o
  -4  -1   5       56.43       64.48      4.21 o
  -3  -1   5       63.86       70.31      4.53 o
  -2  -1   5      178.79      171.32      5.91 o
  -1  -1   5      225.93      211.28      5.81 o
   0  -1   5     1992.17     1937.42     24.91 o
   1  -1   5       64.50       51.13      3.81 o
   2  -1   5      771.03      762.36     15.72 o
   3  -1   5       13.79       13.57      3.87 o
   4  -1   5      287.17      268.48     13.44 o
   5  -1   5     2183.28     2162.80     37.59 o
   6  -1   5      201.46      215.67     14.40 o
   7  -1   5        9.29       12.43      5.52 o
   8  -1   5        0.00       -9.07      6.05 o
   9  -1   5        4.56        8.28      8.04 o
  10  -1   5       14.31        0.97      9.59 o
  11  -1   5       36.56       53.35     20.30 o
 -12   0   5       13.08       34.64     18.07 o
 -11   0   5       56.39       48.86     17.45 o
 -10   0   5       26.59       22.28     16.21 o
  -9   0   5        0.52       11.46      7.63 o
  -8   0   5        8.63        1.18      6.00 o
  -7   0   5       24.13       19.68      4.97 o
  -6   0   5       77.35       73.66      6.67 o
  -5   0   5      503.77      514.22     12.50 o
  -4   0   5      432.82      454.76      9.94 o
  -3   0   5       12.75       23.15      3.79 o
  -2   0   5     1765.51     1771.39     25.44 o
  -1   0   5      903.68      925.24     13.01 o
   0   0   5      188.70      160.92      5.21 o
   1   0   5       13.73       15.07      3.12 o
   2   0   5      578.08      539.41     12.88 o
   3   0   5        0.94        2.10      3.31 o
   4   0   5      111.99      137.91      8.60 o
   5   0   5      124.50      128.15      8.48 o
   6   0   5       36.22       32.96      8.27 o
   7   0   5        0.95       -2.05      4.91 o
   8   0   5       12.91       -0.72      8.44 o
   9   0   5       17.34       15.82      9.69 o
  10   0   5        7.32        0.62     17.43 o
  11   0   5        0.08       15.29     17.32 o
 -12   1   5        0.18       17.35     16.67 o
 -11   1   5        3.41       23.58     15.11 o
 -10   1   5       69.41       59.37     10.53 o
  -9   1   5      133.14      112.08     11.21 o
  -8   1   5        1.69       -7.46     11.38 o
  -7   1   5       41.49       46.61      7.03 o
  -6   1   5      102.59      117.27      7.67 o
  -5   1   5       42.93       53.32      4.92 o
  -4   1   5        5.82        6.26      2.69 o
  -3   1   5     1434.10     1433.07     22.75 o
  -2   1   5       92.95       99.05      4.96 o
  -1   1   5      285.15      250.67      6.80 o
   0   1   5      749.77      702.37     13.38 o
   1   1   5       60.27       65.88      4.46 o
   2   1   5      533.91      506.61     12.60 o
   3   1   5       73.03       78.49      6.29 o
   4   1   5      134.10      116.24      7.17 o
   5   1   5        0.03       -5.89      3.92 o
   6   1   5      900.99      893.99     24.45 o
   7   1   5       34.64       30.52      8.12 o
   8   1   5        1.93       -2.53      8.57 o
   9   1   5        0.34        8.79      9.71 o
  10   1   5       38.48       34.61     13.53 o
 -12   2   5       10.12       35.39     16.13 o
 -11   2   5       90.31       62.35     24.69 o
 -10   2   5       23.42       23.92      7.43 o
  -9   2   5       90.99       81.73      9.64 o
  -8   2   5        1.58       -0.59      5.09 o
  -7   2   5       70.90       62.98      8.52 o
  -6   2   5      130.75      111.35      6.59 o
  -5   2   5        1.48       -1.96      3.57 o
  -4   2   5     1037.76     1057.46     19.18 o
  -3   2   5       82.56       80.14      6.48 o
  -2   2   5      164.40      171.34      9.38 o
  -1   2   5      471.44      428.44      8.71 o
   0   2   5     1872.32     1783.43     28.17 o
   1   2   5     1303.98     1286.24     22.41 o
   2   2   5       74.93       68.44      5.30 o
   3   2   5      451.18      457.88     12.01 o
   4   2   5        6.24        2.00      4.07 o
   5   2   5       86.30       84.88      9.21 o
   6   2   5        1.92       -8.04      5.36 o
   7   2   5        9.15        8.17      8.75 o
   8   2   5       66.34       59.90     12.21 o
   9   2   5        4.98       15.16     11.92 o
  10   2   5        0.35       37.25     14.78 o
 -12   3   5        3.83       25.52     15.11 o
 -11   3   5       19.34       41.38      9.23 o
 -10   3   5      175.68      184.39     20.78 o
  -9   3   5       79.25       72.73      9.66 o
  -8   3   5       70.01       80.10      7.88 o
  -7   3   5        9.91       11.99      5.55 o
  -6   3   5        0.43       -0.64      3.17 o
  -5   3   5      232.25      257.00      7.76 o
  -4   3   5      549.97      581.04     15.25 o
  -3   3   5      374.53      365.44     11.11 o
  -2   3   5       93.37       92.94      5.94 o
  -1   3   5        2.02        3.18      2.33 o
   0   3   5     1631.60     1576.11     24.14 o
   1   3   5     1552.77     1592.15     27.40 o
   2   3   5     1047.83     1044.55     31.42 o
   3   3   5        7.12        0.91      4.21 o
   4   3   5       56.19       64.68      6.85 o
   5   3   5     1088.67     1048.37     24.26 o
   6   3   5       16.68       27.89      8.29 o
   7   3   5      235.22      205.78     16.88 o
   8   3   5      156.26      141.34     15.91 o
   9   3   5        4.79       19.31     13.25 o
 -12   4   5        8.62        8.84     21.74 o
 -11   4   5       24.70       33.64      7.95 o
 -10   4   5       31.97       37.13      8.44 o
  -9   4   5      727.77      749.06     22.76 o
  -8   4   5      197.79      212.92     10.91 o
  -7   4   5      244.07      249.72     10.48 o
  -6   4   5      284.64      269.99      8.46 o
  -5   4   5        0.20       -0.14      2.45 o
  -4   4   5     1327.47     1324.11     26.81 o
  -3   4   5      739.86      789.21     17.55 o
  -2   4   5        5.10        0.73      4.28 o
  -1   4   5       20.52       66.49     11.31 o
   0   4   5      240.67      241.75      7.41 o
   1   4   5      224.40      240.17      9.40 o
   2   4   5      796.31      830.37     18.32 o
   3   4   5      572.44      585.58     23.30 o
   4   4   5        0.24       -2.28      4.32 o
   5   4   5      187.74      174.86     12.61 o
   6   4   5        1.82       -5.68      7.97 o
   7   4   5      414.50      355.14     34.17 o
   8   4   5        9.09       16.06     12.77 o
   9   4   5       37.34       63.24     17.67 o
 -12   5   5        3.38       28.07     14.78 o
 -11   5   5       40.98       38.65     13.80 o
 -10   5   5        0.96       22.08      9.09 o
  -9   5   5      127.14      140.57     12.91 o
  -8   5   5       10.38       19.68      5.65 o
  -7   5   5      450.27      439.43     13.37 o
  -6   5   5     1267.29     1217.54     23.29 o
  -5   5   5       91.75       96.22      6.55 o
  -4   5   5      206.44      201.51      6.85 o
  -3   5   5      451.07      484.08     24.22 o
  -2   5   5      194.60      183.36      6.65 o
  -1   5   5        2.78        5.34      3.62 o
   0   5   5      135.09      163.38     11.57 o
   1   5   5      149.38      137.72      6.83 o
   2   5   5       27.08       20.38      4.60 o
   3   5   5       55.12       48.77      6.66 o
   4   5   5      153.42      149.80     11.55 o
   5   5   5       63.33       58.95      9.13 o
   6   5   5        0.03      -11.72     10.16 o
   7   5   5      256.91      260.03     23.78 o
   8   5   5       13.75       28.18     13.84 o
 -12   6   5       43.95       54.48     12.44 o
 -11   6   5        0.05       21.46     11.79 o
 -10   6   5        0.29        0.45      9.88 o
  -9   6   5        5.80        6.18      9.87 o
  -8   6   5        0.14        8.66      6.75 o
  -7   6   5       26.19       33.34      5.88 o
  -6   6   5      118.75      112.85      7.34 o
  -5   6   5      845.32      788.68     33.42 o
  -4   6   5      437.15      420.03     24.25 o
  -3   6   5      302.56      303.12     30.24 o
  -2   6   5      448.48      432.36     21.43 o
  -1   6   5        5.85        7.10      3.04 o
   0   6   5       40.80       42.08      4.96 o
   1   6   5       99.41      103.59      7.97 o
   2   6   5      473.69      477.08     14.42 o
   3   6   5      366.96      369.18     14.56 o
   4   6   5        0.33        5.83      6.91 o
   5   6   5      155.96      162.03     12.79 o
   6   6   5       30.12       11.48      8.08 o
   7   6   5        4.70        7.05     12.78 o
   8   6   5        2.76        5.33     12.97 o
 -12   7   5       39.56       26.14     18.24 o
 -11   7   5       59.21       74.12     16.06 o
 -10   7   5        9.92       10.34     10.48 o
  -9   7   5        0.09       -0.41      8.86 o
  -8   7   5       39.94       54.81     12.66 o
  -7   7   5      429.85      414.67     25.41 o
  -6   7   5       30.99       23.21     10.63 o
  -5   7   5        2.79       -0.44      8.17 o
  -4   7   5      745.83      699.22     31.57 o
  -3   7   5      595.13      634.79     29.84 o
  -2   7   5      148.89      151.53      8.96 o
  -1   7   5       86.87       89.11      5.74 o
   0   7   5       52.07       50.53      5.61 o
   1   7   5       37.20       45.63      6.06 o
   2   7   5       42.47       38.79      6.48 o
   3   7   5       27.17       28.17      6.35 o
   4   7   5        0.68       -0.42      7.59 o
   5   7   5       13.72        9.23      8.32 o
   6   7   5       23.31       25.04     13.50 o
   7   7   5        0.09       10.70     17.98 o
 -12   8   5        0.04       -4.05     14.74 o
 -11   8   5        5.16       15.78     12.05 o
 -10   8   5       27.29       38.41     13.22 o
  -9   8   5       54.53       30.97     11.93 o
  -8   8   5       18.48       16.72     10.76 o
  -7   8   5      537.02      569.65     39.84 o
  -6   8   5        3.12       -3.61      8.91 o
  -5   8   5      182.30      179.15     17.89 o
  -4   8   5       92.35       57.86     21.01 o
  -3   8   5      278.98      286.89     15.95 o
  -2   8   5      106.97      100.46     10.15 o
  -1   8   5        4.09        5.72      6.17 o
   0   8   5      190.21      218.96     11.53 o
   1   8   5       40.14       52.91     10.46 o
   2   8   5        9.25       14.55      6.79 o
   3   8   5      234.40      247.82     14.51 o
   4   8   5      169.66      170.84     13.13 o
   5   8   5      192.90      193.21     21.63 o
   6   8   5       45.70       51.94     16.12 o
 -12   9   5        1.01        7.74     16.58 o
 -11   9   5       72.96       81.81     22.11 o
 -10   9   5       28.65       25.80     15.85 o
  -9   9   5        2.31       -7.65      9.81 o
  -8   9   5       42.22       17.16     11.31 o
  -7   9   5        1.67       -3.52      9.24 o
  -6   9   5        0.60        0.54      9.03 o
  -5   9   5       84.09       65.70     12.80 o
  -4   9   5       96.82       87.80     29.85 o
  -3   9   5       26.30       33.39     10.31 o
  -2   9   5      145.54      145.29     15.20 o
  -1   9   5       34.90       44.87      9.40 o
   0   9   5        0.04      -10.71      7.14 o
   1   9   5       30.90       24.17      9.14 o
   2   9   5       47.49       45.80     10.57 o
   3   9   5        3.29        9.80      8.88 o
   4   9   5       10.11       -0.85     10.80 o
   5   9   5       77.06       72.27     16.88 o
   6   9   5       66.43       73.53     18.49 o
 -11  10   5        2.79       15.85     16.58 o
 -10  10   5        9.76       16.95     16.21 o
  -9  10   5       52.73       84.02     22.11 o
  -8  10   5        0.00       -2.51     10.69 o
  -7  10   5       39.46       24.53     11.50 o
  -6  10   5       32.89       19.02     11.04 o
  -5  10   5      286.11      283.55     22.94 o
  -4  10   5      151.36      175.97     19.09 o
  -3  10   5      656.97      688.58     29.94 o
  -2  10   5      124.71      136.31     30.68 o
  -1  10   5        1.90       -2.68      8.95 o
   0  10   5      227.64      241.17     17.23 o
   1  10   5        0.70       -7.78      8.20 o
   2  10   5        7.29       -1.95     10.00 o
   3  10   5        0.60        3.86      9.50 o
   4  10   5        0.60       23.90     14.43 o
   5  10   5        0.77       -9.09     15.14 o
 -10  11   5       15.87       19.16     17.32 o
  -9  11   5        7.84       15.48     15.48 o
  -8  11   5       21.30       24.69     16.21 o
  -7  11   5       22.27       21.37     14.37 o
  -6  11   5        0.75       -4.23      8.48 o
  -5  11   5       18.79       24.03     19.90 o
  -4  11   5        9.68        0.14      9.43 o
  -3  11   5       71.14       69.89     13.15 o
  -2  11   5        1.79       -2.28      9.44 o
  -1  11   5       21.20       20.88     10.26 o
   0  11   5      176.20      156.79     17.93 o
   1  11   5       52.11       50.73     13.26 o
   2  11   5        4.18        6.90     10.91 o
   3  11   5        9.79       21.68     16.69 o
   4  11   5       46.66       41.38     20.45 o
  -9  12   5       28.44        8.48     16.21 o
  -8  12   5        0.62        3.32     14.74 o
  -7  12   5       17.64       52.70     18.06 o
  -6  12   5        9.72       18.06     14.37 o
  -5  12   5       48.55       43.49     17.69 o
  -4  12   5        9.84       13.15     11.00 o
  -3  12   5       26.94       10.50     10.75 o
  -2  12   5       22.42        3.03     10.17 o
  -1  12   5        0.14       -6.97      9.31 o
   0  12   5       24.32       17.78     10.90 o
   1  12   5        4.97        0.18     13.59 o
   2  12   5       82.16       98.57     24.40 o
  -8  13   5       31.52       26.16     18.79 o
  -7  13   5       21.51        0.74     10.32 o
  -6  13   5        7.79       13.27     14.37 o
  -5  13   5        7.54       30.86     16.32 o
  -4  13   5        2.24       -7.78     36.48 o
  -3  13   5       10.84        4.47     13.31 o
  -2  13   5       41.98       49.06     13.78 o
  -1  13   5        3.85        4.65     10.95 o
   0  13   5       21.57       14.32     17.27 o
   1  13   5       46.42       40.50     23.58 o
  -6  14   5       16.28       19.90     15.48 o
  -5  14   5       53.84       58.65     34.09 o
  -4  14   5        1.40        5.90     15.04 o
  -3  14   5       37.88       39.22     18.67 o
  -2  14   5        0.22       -4.36     13.35 o
  -1  14   5        4.23        3.31     15.66 o
  -1 -17   6       14.61      -17.32     27.64 o
   0 -17   6        1.71      -30.64     21.70 o
   1 -17   6        5.78        8.11     24.69 o
   2 -17   6       36.61       48.64     25.80 o
   3 -17   6        3.76       -2.73     17.69 o
   4 -17   6       36.42       24.65     15.61 o
   5 -17   6       11.98       15.68     20.45 o
   6 -17   6       28.75       41.42     19.53 o
   7 -17   6       21.14       -5.53     21.37 o
  -2 -16   6        4.08       -6.31     23.88 o
  -1 -16   6      147.06      154.50     48.84 o
   0 -16   6       96.86       99.27     27.22 o
   1 -16   6       37.43       -9.58     21.01 o
   2 -16   6       51.09       52.51     15.58 o
   3 -16   6       26.87       10.32     13.00 o
   4 -16   6        2.57       -5.58     12.21 o
   5 -16   6       37.21       43.22     15.20 o
   6 -16   6        1.96       -2.31     14.92 o
   7 -16   6        0.47       21.25     24.32 o
   8 -16   6        0.21       28.13     28.19 o
  -4 -15   6       11.23      -21.33     23.69 o
  -3 -15   6        0.01       -2.78     39.06 o
  -2 -15   6        6.55        7.95     24.22 o
  -1 -15   6       16.58       25.60     22.46 o
   0 -15   6        0.35      -25.79     20.64 o
   1 -15   6      100.17      111.72     17.88 o
   2 -15   6       35.66       21.73     13.06 o
   3 -15   6        2.75       -8.42     23.03 o
   4 -15   6        8.14        1.46     12.11 o
   5 -15   6      160.12      177.48     22.02 o
   6 -15   6        9.41       17.77     12.96 o
   7 -15   6        0.00       13.95     22.85 o
   8 -15   6        3.19       14.99     14.77 o
   9 -15   6       72.12      138.57     30.96 o
  -5 -14   6        0.04       -2.75     37.59 o
  -4 -14   6       18.31       12.33     29.30 o
  -3 -14   6        5.95        8.32     26.72 o
  -2 -14   6        0.03       -9.78     20.57 o
  -1 -14   6       19.60       -9.99     16.95 o
   0 -14   6      109.24       74.46     28.19 o
   1 -14   6       64.71       64.91     12.03 o
   2 -14   6       26.55       26.89     10.14 o
   3 -14   6       41.76       27.19     15.66 o
   4 -14   6        8.48       -7.66     11.33 o
   5 -14   6        1.78        4.12     10.80 o
   6 -14   6        7.50       19.91     13.37 o
   7 -14   6        1.79       24.65     12.92 o
   8 -14   6       51.03       30.64     15.22 o
   9 -14   6       49.07       80.02     23.58 o
  10 -14   6       96.84      162.89     32.80 o
  -6 -13   6       13.05       25.91     65.96 o
  -5 -13   6        0.00        1.67     21.82 o
  -4 -13   6       58.46       47.37     30.22 o
  -3 -13   6       29.83       21.61     21.75 o
  -2 -13   6       41.29       20.09     15.09 o
  -1 -13   6        0.04       -1.74     14.90 o
   0 -13   6      244.39      231.20     22.43 o
   1 -13   6      209.05      211.04     16.41 o
   2 -13   6      106.26       93.76     11.12 o
   3 -13   6      252.59      239.32     14.70 o
   4 -13   6      167.08      164.57     12.58 o
   5 -13   6       17.88        3.79      8.18 o
   6 -13   6       75.10       59.66     10.67 o
   7 -13   6       14.25        5.44     11.77 o
   8 -13   6       22.20       40.54     14.53 o
   9 -13   6       26.59       46.95     16.13 o
  10 -13   6       31.59       82.18     27.64 o
  -7 -12   6        8.75       40.45     55.83 o
  -6 -12   6        0.05       21.46     21.76 o
  -5 -12   6        0.00        3.61     20.35 o
  -4 -12   6       63.51       52.67     24.14 o
  -3 -12   6        0.00      -12.21     13.96 o
  -2 -12   6       50.12       33.73     14.93 o
  -1 -12   6        8.41        1.56      8.51 o
   0 -12   6       19.74       17.98      6.94 o
   1 -12   6        4.45        6.00      8.09 o
   2 -12   6       44.66       59.65     10.27 o
   3 -12   6       12.10       -5.30      7.11 o
   4 -12   6      637.46      629.68     21.17 o
   5 -12   6      106.94       82.03     10.23 o
   6 -12   6      406.28      366.25     20.26 o
   7 -12   6       68.76       59.76     10.81 o
   8 -12   6        3.99       10.93     10.13 o
   9 -12   6        2.08       22.33     13.40 o
  10 -12   6       37.19       33.86     15.46 o
  11 -12   6        0.02       12.90     20.64 o
  -7 -11   6       27.67       43.56     27.27 o
  -6 -11   6       56.69       63.41     35.38 o
  -5 -11   6      155.22      196.66     57.87 o
  -4 -11   6        7.03        6.98     14.06 o
  -3 -11   6       26.00       46.09     14.74 o
  -2 -11   6        4.21       20.92      8.39 o
  -1 -11   6       11.46        5.43     15.14 o
   0 -11   6       32.82       43.46      6.87 o
   1 -11   6      656.72      677.11     21.81 o
   2 -11   6       80.40       66.04      9.47 o
   3 -11   6      418.76      406.75     16.84 o
   4 -11   6     3175.11     3145.01     62.11 o
   5 -11   6      529.29      497.40     18.98 o
   6 -11   6      474.66      493.41     22.09 o
   7 -11   6       56.43       49.52     20.01 o
   8 -11   6        8.64        7.50      8.65 o
   9 -11   6       20.90        6.81     12.70 o
  10 -11   6       19.58       38.49     15.40 o
  11 -11   6        0.00       -8.98     13.16 o
  -8 -10   6       51.27       45.54     53.62 o
  -7 -10   6        0.01       -1.98     17.59 o
  -6 -10   6       15.17       19.53     18.76 o
  -5 -10   6        2.47       15.27     18.41 o
  -4 -10   6       57.84       51.38     14.14 o
  -3 -10   6        0.01       -2.45     12.36 o
  -2 -10   6       86.78       73.66     11.19 o
  -1 -10   6       80.66       86.81      9.84 o
   0 -10   6        0.38        1.47      5.34 o
   1 -10   6      354.87      333.58     10.33 o
   2 -10   6       80.09       74.01      9.14 o
   3 -10   6       59.53       62.47      8.85 o
   4 -10   6      327.71      292.22     14.63 o
   5 -10   6       20.84       13.07      7.17 o
   6 -10   6     2874.50     2833.55     68.25 o
   7 -10   6      491.09      501.72     26.75 o
   8 -10   6        3.23       10.82      6.96 o
   9 -10   6       67.91       77.03     20.45 o
  10 -10   6       58.18       76.84     17.89 o
  11 -10   6        4.45       15.38     23.21 o
  -9  -9   6       18.08       42.01     32.80 o
  -8  -9   6        1.47        8.72     23.21 o
  -7  -9   6       56.66       55.71     35.19 o
  -6  -9   6       16.10        8.21     27.82 o
  -5  -9   6      209.07      219.03     18.99 o
  -4  -9   6      272.00      268.53     20.51 o
  -3  -9   6      571.71      554.28     31.86 o
  -2  -9   6      609.04      582.11     15.59 o
  -1  -9   6        0.19       -0.52      5.19 o
   0  -9   6        5.72        5.79      3.94 o
   1  -9   6       70.45       76.93      5.58 o
   2  -9   6      123.19      140.54     10.58 o
   3  -9   6      573.13      534.22     17.95 o
   4  -9   6       49.23       65.89      8.58 o
   5  -9   6      496.40      496.46     18.10 o
   6  -9   6     2652.31     2683.45     65.21 o
   7  -9   6      148.46      149.52     16.53 o
   8  -9   6       67.10       68.07     11.71 o
   9  -9   6      128.04      125.89     19.31 o
  10  -9   6        1.79       24.46     13.79 o
  11  -9   6        0.01       -2.21     12.80 o
  -9  -8   6        4.45       -8.48     28.74 o
  -8  -8   6      127.58      130.31     28.20 o
  -7  -8   6       25.47       60.41     18.45 o
  -6  -8   6        3.00       17.03     12.80 o
  -5  -8   6        0.20       17.03     14.78 o
  -4  -8   6       22.08        3.79     10.59 o
  -3  -8   6      123.92      118.74     13.70 o
  -2  -8   6       71.57       73.60      6.19 o
  -1  -8   6      327.38      349.71     10.92 o
   0  -8   6        6.23       17.92      3.83 o
   1  -8   6      244.14      245.42      8.54 o
   2  -8   6        5.28        1.60      5.84 o
   3  -8   6       38.91       42.66      7.08 o
   4  -8   6       25.42       29.32      6.66 o
   5  -8   6        2.32       -4.38      4.63 o
   6  -8   6      223.41      259.00     12.50 o
   7  -8   6      186.19      189.50     16.76 o
   8  -8   6      199.17      180.39     16.38 o
   9  -8   6       50.63       46.24     14.51 o
  10  -8   6       35.59       11.27     13.06 o
  11  -8   6       37.82       57.96     17.33 o
 -10  -7   6       14.31       29.85     30.95 o
  -9  -7   6       21.79       12.16     27.27 o
  -8  -7   6       46.72       57.15     19.54 o
  -7  -7   6       75.53       99.90     20.32 o
  -6  -7   6      152.99      168.31     29.25 o
  -5  -7   6       20.07       23.33     12.50 o
  -4  -7   6      393.84      369.06     20.67 o
  -3  -7   6       57.44       71.28      9.88 o
  -2  -7   6      111.05      105.26      7.70 o
  -1  -7   6     1684.74     1773.38     31.73 o
   0  -7   6      227.63      233.70      8.67 o
   1  -7   6       99.90      113.56      7.35 o
   2  -7   6      346.18      341.40     11.12 o
   3  -7   6      738.72      764.70     15.17 o
   4  -7   6        8.02        7.83      3.33 o
   5  -7   6       70.17       73.69      5.64 o
   6  -7   6      130.84      145.05      9.92 o
   7  -7   6        8.14       14.82      6.22 o
   8  -7   6      281.14      283.33     15.76 o
   9  -7   6       25.59       16.95      8.76 o
  10  -7   6       17.48       13.67     12.83 o
  11  -7   6       36.45       36.48     21.56 o
 -10  -6   6        5.12       19.16     28.74 o
  -9  -6   6        2.17        3.32     24.69 o
  -8  -6   6      151.25      143.62     22.79 o
  -7  -6   6      236.20      199.38     43.50 o
  -6  -6   6       45.26       42.47     11.84 o
  -5  -6   6      113.46      121.15     14.62 o
  -4  -6   6       24.02       24.69      8.47 o
  -3  -6   6        3.50       10.17      5.88 o
  -2  -6   6      712.40      757.95     15.67 o
  -1  -6   6      420.92      438.91     11.19 o
   0  -6   6       52.65       71.44      5.75 o
   1  -6   6      953.13     1034.52     20.44 o
   2  -6   6      433.86      444.32     13.45 o
   3  -6   6        1.40        1.25      3.18 o
   4  -6   6      243.45      259.93      9.10 o
   5  -6   6       81.22       94.84      6.95 o
   6  -6   6        5.43        5.35      5.02 o
   7  -6   6      126.90      138.03     10.93 o
   8  -6   6      378.88      374.96     17.61 o
   9  -6   6      280.29      308.15     34.92 o
  10  -6   6       14.17       18.99     10.24 o
  11  -6   6       12.30       22.76     14.71 o
 -11  -5   6       29.43       39.43     32.06 o
 -10  -5   6        0.46      -24.69     24.32 o
  -9  -5   6       38.63       58.59     27.64 o
  -8  -5   6        0.27        8.86     17.50 o
  -7  -5   6       13.84       10.13      9.78 o
  -6  -5   6      225.92      225.17     17.36 o
  -5  -5   6      222.34      220.90     13.50 o
  -4  -5   6       51.04       46.67      7.22 o
  -3  -5   6        7.14        8.33      3.90 o
  -2  -5   6     1229.65     1231.92     21.70 o
  -1  -5   6     1635.00     1629.59     27.08 o
   0  -5   6      741.78      759.00     15.50 o
   1  -5   6      819.95      833.32     16.45 o
   2  -5   6      304.92      294.43      9.52 o
   3  -5   6     1193.41     1142.62     22.61 o
   4  -5   6      156.89      184.59      8.49 o
   5  -5   6        0.02        0.50      4.58 o
   6  -5   6       56.16       58.26      9.56 o
   7  -5   6       95.62       90.67     12.13 o
   8  -5   6       39.36       32.95      7.96 o
   9  -5   6        3.92        2.78     15.59 o
  10  -5   6      124.94      101.40     14.07 o
  11  -5   6       10.81       12.46      9.43 o
 -11  -4   6        2.23       10.45     16.27 o
 -10  -4   6       24.63       46.09     16.61 o
  -9  -4   6       23.36      -20.64     21.37 o
  -8  -4   6      150.45      155.66     16.78 o
  -7  -4   6       43.42       47.89     15.12 o
  -6  -4   6       93.46       95.78     12.06 o
  -5  -4   6      131.33      112.32     10.16 o
  -4  -4   6       74.35       83.75      5.27 o
  -3  -4   6       12.19       15.83      4.30 o
  -2  -4   6      397.47      418.99     12.07 o
  -1  -4   6      115.13      148.00     10.22 o
   0  -4   6      292.72      281.73      9.25 o
   1  -4   6       72.80       80.53      5.61 o
   2  -4   6      171.58      149.09      7.17 o
   3  -4   6      130.77      123.95      6.79 o
   4  -4   6      263.01      257.56     11.50 o
   5  -4   6        3.62       -0.07      5.95 o
   6  -4   6        2.43        5.55      5.20 o
   7  -4   6        1.90        4.19      5.58 o
   8  -4   6       19.77       25.19      7.29 o
   9  -4   6      228.21      197.91     17.24 o
  10  -4   6      104.19      110.37     17.15 o
  11  -4   6       10.55       12.28      9.81 o
 -12  -3   6        0.11       18.06     29.85 o
 -11  -3   6       26.61       38.48     17.51 o
 -10  -3   6       20.01       24.06     10.50 o
  -9  -3   6        0.10        4.96     10.74 o
  -8  -3   6       54.15       62.14     11.00 o
  -7  -3   6       36.57       45.07      9.93 o
  -6  -3   6        5.13       -1.46      3.19 o
  -5  -3   6      156.09      161.18      6.49 o
  -4  -3   6      185.15      192.49      6.92 o
  -3  -3   6        0.51       -3.30      3.34 o
  -2  -3   6       80.26       85.36      6.09 o
  -1  -3   6      660.14      718.05     12.96 o
   0  -3   6       40.60       55.39      5.02 o
   1  -3   6      261.47      259.22     19.08 o
   2  -3   6       45.18       44.42      5.83 o
   3  -3   6      739.76      740.22     32.49 o
   4  -3   6      238.83      256.08     10.21 o
   5  -3   6      386.27      387.87     12.90 o
   6  -3   6        9.39        6.28      6.08 o
   7  -3   6        2.18        0.20      5.52 o
   8  -3   6        5.48        1.34      7.07 o
   9  -3   6      116.57      118.30     15.70 o
  10  -3   6       46.10       45.88     10.30 o
  11  -3   6      157.79      155.47     18.55 o
 -12  -2   6        2.84       20.80     24.69 o
 -11  -2   6       32.63       46.13     17.73 o
 -10  -2   6        2.92        5.08     19.16 o
  -9  -2   6        9.11       12.31     11.94 o
  -8  -2   6        3.03        7.19      8.49 o
  -7  -2   6        4.74        7.33      4.91 o
  -6  -2   6        2.05        2.14      3.73 o
  -5  -2   6        1.66       -0.68      3.29 o
  -4  -2   6      798.65      839.30     16.84 o
  -3  -2   6       20.60       34.88      4.59 o
  -2  -2   6       11.23       15.94      4.07 o
  -1  -2   6      368.48      373.71      8.73 o
   0  -2   6     1258.59     1202.19     18.51 o
   1  -2   6      687.26      714.17     13.98 o
   2  -2   6      265.41      265.65     10.14 o
   3  -2   6      322.27      307.16     11.75 o
   4  -2   6        5.13        1.15      3.70 o
   5  -2   6      228.97      259.82     12.64 o
   6  -2   6        4.96        6.00      5.16 o
   7  -2   6        0.55        0.45      5.73 o
   8  -2   6        2.60        3.10      6.72 o
   9  -2   6       60.87       46.72      9.65 o
  10  -2   6       10.39       13.05      8.95 o
  11  -2   6        6.19       18.68     13.46 o
 -12  -1   6       28.18       49.63     19.72 o
 -11  -1   6      221.83      221.93     26.06 o
 -10  -1   6       13.34        6.49     14.74 o
  -9  -1   6       85.88       87.13     13.38 o
  -8  -1   6        0.32        1.11      5.81 o
  -7  -1   6      107.46      109.97     12.00 o
  -6  -1   6      432.39      444.78     13.44 o
  -5  -1   6      351.93      381.51     12.25 o
  -4  -1   6       37.13       36.36      4.44 o
  -3  -1   6      425.91      520.69     11.43 o
  -2  -1   6      336.28      305.12      9.31 o
  -1  -1   6     2656.25     2688.96     36.03 o
   0  -1   6     2754.52     2877.65     40.60 o
   1  -1   6      293.53      319.86      9.01 o
   2  -1   6     1996.80     1897.23     31.87 o
   3  -1   6      889.46      910.56     19.12 o
   4  -1   6      150.77      160.94      8.84 o
   5  -1   6       10.71       10.93      4.76 o
   6  -1   6       23.98       22.02      6.66 o
   7  -1   6        0.42        5.87      7.45 o
   8  -1   6        0.12       -4.81      6.95 o
   9  -1   6        2.26        0.43      7.69 o
  10  -1   6       16.44       21.66     11.12 o
  11  -1   6       30.60       73.70     49.75 o
 -12   0   6        3.42       10.05     17.47 o
 -11   0   6        1.04       13.22     16.15 o
 -10   0   6       25.80       34.48     15.31 o
  -9   0   6      229.25      244.52     25.46 o
  -8   0   6       48.87       54.46      8.00 o
  -7   0   6       16.21       26.22      6.11 o
  -6   0   6      107.32      109.36      7.90 o
  -5   0   6      112.46      137.03      9.86 o
  -4   0   6     2009.07     1995.41     34.08 o
  -3   0   6      142.95      185.01      8.07 o
  -2   0   6      405.61      425.51      9.47 o
  -1   0   6     2876.83     3012.71     41.89 o
   0   0   6     1594.19     1686.20     25.62 o
   1   0   6      114.41      109.55      6.14 o
   2   0   6     2584.75     2503.55     40.38 o
   3   0   6        4.85        7.19      4.16 o
   4   0   6       32.42       44.76      6.53 o
   5   0   6      379.24      397.78     15.49 o
   6   0   6        1.57       -2.56      5.23 o
   7   0   6      113.24      111.80     10.13 o
   8   0   6       45.31       39.58      8.88 o
   9   0   6        0.76        9.91     10.20 o
  10   0   6        0.59       -0.28     11.79 o
 -12   1   6       12.56       42.79     18.71 o
 -11   1   6       16.19       35.99     16.42 o
 -10   1   6      246.78      225.03     18.14 o
  -9   1   6      250.50      262.02     19.98 o
  -8   1   6      195.58      190.34     14.10 o
  -7   1   6      129.52      117.62      9.14 o
  -6   1   6      246.53      224.94     10.15 o
  -5   1   6       60.12       57.46      5.14 o
  -4   1   6       49.43       57.73      4.80 o
  -3   1   6      246.69      291.24      7.54 o
  -2   1   6      861.92      808.94     14.57 o
  -1   1   6     2555.74     2644.28     37.08 o
   0   1   6      833.71      781.61     15.22 o
   1   1   6        7.79       12.91      3.42 o
   2   1   6      803.55      824.70     17.77 o
   3   1   6       24.06       23.49      4.86 o
   4   1   6      368.89      386.38     13.05 o
   5   1   6      464.01      517.94     22.16 o
   6   1   6        3.78        2.39      5.57 o
   7   1   6      104.36       88.69     19.68 o
   8   1   6       21.42       23.18     10.25 o
   9   1   6       21.95        6.96     10.05 o
  10   1   6        5.31       28.04     14.48 o
 -12   2   6        7.37       37.95     23.95 o
 -11   2   6        6.83       13.67     15.31 o
 -10   2   6       17.66       24.74      8.79 o
  -9   2   6      192.57      196.75     13.18 o
  -8   2   6      908.82      931.59     20.50 o
  -7   2   6      849.59      831.40     18.10 o
  -6   2   6       19.12       24.03      4.61 o
  -5   2   6       83.61       87.76      5.51 o
  -4   2   6        0.02        3.34      2.67 o
  -3   2   6       94.99      103.16      7.93 o
  -2   2   6     1790.48     1772.56     31.84 o
  -1   2   6      425.72      442.71      9.43 o
   0   2   6       42.24       53.45      5.38 o
   1   2   6     2119.79     2154.23     35.35 o
   2   2   6       30.65       32.04      4.62 o
   3   2   6      114.15      111.89      7.23 o
   4   2   6       27.80       19.34      5.02 o
   5   2   6       11.47        5.59      7.40 o
   6   2   6       51.19       42.75      7.56 o
   7   2   6        1.06      -13.36      8.91 o
   8   2   6       10.05        4.27      9.99 o
   9   2   6       14.26       23.85     13.05 o
 -12   3   6        5.66       35.01     23.58 o
 -11   3   6       48.06       61.36     16.41 o
 -10   3   6        0.58        1.95     11.70 o
  -9   3   6        4.22       15.10      7.34 o
  -8   3   6      429.48      455.43     15.05 o
  -7   3   6      430.88      422.37     12.31 o
  -6   3   6        0.16       -3.49      3.54 o
  -5   3   6       20.88       24.38      4.39 o
  -4   3   6      188.04      207.22     10.11 o
  -3   3   6       25.95       39.96      5.31 o
  -2   3   6       53.11       59.45      5.61 o
  -1   3   6       17.30       15.50      4.23 o
   0   3   6        9.37       11.32      3.15 o
   1   3   6      394.77      381.13     13.91 o
   2   3   6       30.89       30.48      5.27 o
   3   3   6      172.72      164.37      9.37 o
   4   3   6        0.45       -0.61      5.89 o
   5   3   6       37.42       35.02      7.15 o
   6   3   6      202.55      192.01     12.28 o
   7   3   6       17.99       20.67     14.79 o
   8   3   6        7.09        2.02     14.68 o
   9   3   6       14.83       16.78     13.84 o
 -12   4   6        0.69        9.21     22.85 o
 -11   4   6        0.21        4.77     10.88 o
 -10   4   6      213.38      221.33     17.19 o
  -9   4   6        6.70        6.48      5.92 o
  -8   4   6      790.56      759.82     19.35 o
  -7   4   6     1255.17     1276.13     29.40 o
  -6   4   6     1291.11     1252.66     19.94 o
  -5   4   6     1387.14     1411.09     29.75 o
  -4   4   6      911.60      934.96     21.11 o
  -3   4   6      187.68      183.85     12.03 o
  -2   4   6       21.54       20.98      4.00 o
  -1   4   6       43.83       51.47      3.91 o
   0   4   6        2.17       -2.28      3.66 o
   1   4   6      111.31      119.46     10.44 o
   2   4   6      107.26      101.09      7.64 o
   3   4   6       54.21       47.91      7.09 o
   4   4   6       65.54       56.22      7.44 o
   5   4   6       46.88       45.77      7.78 o
   6   4   6        6.31       -0.56      8.70 o
   7   4   6      274.17      254.16     19.37 o
   8   4   6       23.57       24.63     13.79 o
   9   4   6       70.88       91.62     26.18 o
 -12   5   6       24.09       93.23     30.95 o
 -11   5   6       19.10       37.96     12.95 o
 -10   5   6       30.72       14.91     15.48 o
  -9   5   6        1.78        9.83      9.35 o
  -8   5   6       39.76       37.59      8.24 o
  -7   5   6      261.38      275.39     10.66 o
  -6   5   6     1579.64     1509.10     31.88 o
  -5   5   6      163.53      168.83      8.29 o
  -4   5   6        1.00        5.62      5.11 o
  -3   5   6       11.38       13.84      5.14 o
  -2   5   6      280.68      282.65     19.34 o
  -1   5   6       47.00       52.65      4.97 o
   0   5   6       30.42       28.58      4.83 o
   1   5   6        3.55        0.44      4.20 o
   2   5   6       60.05       66.46      6.14 o
   3   5   6      105.04      103.99      7.67 o
   4   5   6        0.85       -6.74      5.41 o
   5   5   6        0.37       -7.15      6.77 o
   6   5   6       25.07       14.74     10.15 o
   7   5   6       10.89       26.23     13.36 o
   8   5   6       72.87       96.77     18.80 o
 -12   6   6       59.62       86.16     39.98 o
 -11   6   6       14.42       14.77     12.46 o
 -10   6   6       51.75       47.61     13.57 o
  -9   6   6       31.57       30.45     11.93 o
  -8   6   6       50.77       48.69     13.09 o
  -7   6   6       80.93       94.28     11.06 o
  -6   6   6      165.40      181.53     20.91 o
  -5   6   6      552.86      570.24     29.56 o
  -4   6   6      540.36      553.03     28.41 o
  -3   6   6       88.13      142.42     19.81 o
  -2   6   6       90.23       92.89      5.93 o
  -1   6   6      169.49      178.34      7.06 o
   0   6   6       34.66       30.93      5.58 o
   1   6   6       42.20       35.03      5.88 o
   2   6   6       32.83       29.28      6.11 o
   3   6   6        2.43        9.42      6.15 o
   4   6   6       12.56       16.92      7.57 o
   5   6   6        1.20        8.76      7.54 o
   6   6   6       22.73       14.28     10.15 o
   7   6   6       67.74       76.79     17.39 o
 -12   7   6       15.25       11.92     13.55 o
 -11   7   6       20.18        0.43     14.74 o
 -10   7   6       22.28       40.27     17.50 o
  -9   7   6       19.50       22.38     10.99 o
  -8   7   6        0.00      -11.56      8.42 o
  -7   7   6      191.72      200.31     20.73 o
  -6   7   6      110.77       93.61     15.39 o
  -5   7   6      138.40      120.50     16.38 o
  -4   7   6     1099.89     1167.09     43.96 o
  -3   7   6      235.43      250.57     19.42 o
  -2   7   6       49.03       48.62      8.04 o
  -1   7   6       18.92       23.94      4.95 o
   0   7   6      216.87      222.80     12.69 o
   1   7   6      217.46      207.14     10.23 o
   2   7   6        2.80        5.95      6.55 o
   3   7   6       50.72       64.15      9.29 o
   4   7   6       11.10       10.31      7.81 o
   5   7   6       38.89       45.42     12.14 o
   6   7   6       46.14       62.67     16.48 o
   7   7   6        5.74       34.74     21.26 o
 -12   8   6        3.36        3.68     16.58 o
 -11   8   6        2.55       -4.11     20.64 o
 -10   8   6        1.98       -1.07     11.32 o
  -9   8   6        0.27       -5.89     10.63 o
  -8   8   6        0.29        8.18     10.27 o
  -7   8   6      107.09      103.41     17.00 o
  -6   8   6        9.90       10.28     10.29 o
  -5   8   6      207.91      256.06     22.41 o
  -4   8   6        3.11       -1.75      5.94 o
  -3   8   6       51.71       62.20     12.79 o
  -2   8   6      622.01      625.19     27.95 o
  -1   8   6      335.21      342.57     17.71 o
   0   8   6        3.74        4.12      7.65 o
   1   8   6        2.84       -2.34      9.41 o
   2   8   6       32.49       37.14     10.35 o
   3   8   6        0.20        1.93      8.83 o
   4   8   6       53.50       49.04     11.49 o
   5   8   6       28.16       30.80     14.62 o
   6   8   6        1.26       35.82     15.55 o
 -11   9   6        1.90       10.32     15.48 o
 -10   9   6        0.56       -1.82     12.90 o
  -9   9   6       85.75       71.14     16.16 o
  -8   9   6       21.20       21.77     12.57 o
  -7   9   6       11.53      -11.70      9.37 o
  -6   9   6        0.16       -5.96      9.04 o
  -5   9   6       97.61       81.91     14.68 o
  -4   9   6       28.60       27.16     11.23 o
  -3   9   6        9.76       -0.04     16.93 o
  -2   9   6     1124.99     1176.09     40.54 o
  -1   9   6       69.09       71.16     14.17 o
   0   9   6       35.37       32.30     10.94 o
   1   9   6        0.01       -4.65      8.31 o
   2   9   6        6.02       13.56     14.63 o
   3   9   6       97.99       97.79     13.49 o
   4   9   6       12.85       19.96     14.09 o
   5   9   6        1.65       21.14     14.71 o
 -11  10   6       99.52      108.35     26.17 o
 -10  10   6        0.06      -16.95     12.90 o
  -9  10   6        4.44        5.16     14.74 o
  -8  10   6       11.13       -1.63     16.77 o
  -7  10   6        5.98       -7.87     10.50 o
  -6  10   6       78.30       69.02     15.29 o
  -5  10   6        2.79       -7.03     15.11 o
  -4  10   6        7.08       -3.54      9.34 o
  -3  10   6       77.91       65.55     16.69 o
  -2  10   6       18.98       17.67     10.24 o
  -1  10   6       29.55       30.39     11.83 o
   0  10   6      592.85      674.77     31.70 o
   1  10   6       64.95       87.45     15.40 o
   2  10   6       16.97       29.69     12.49 o
   3  10   6        5.49        2.65     11.11 o
   4  10   6        0.40       18.25     24.87 o
 -10  11   6       57.15       58.59     21.74 o
  -9  11   6       14.17       36.48     19.53 o
  -8  11   6       11.71       25.06     16.21 o
  -7  11   6        0.00       -4.42     12.90 o
  -6  11   6       21.82        6.79     14.00 o
  -5  11   6        8.33        8.07     11.00 o
  -4  11   6        7.79       -9.17     10.43 o
  -3  11   6        0.81      -12.97      9.11 o
  -2  11   6       42.98       32.55     17.14 o
  -1  11   6      180.88      194.70     19.99 o
   0  11   6       15.63       -7.08      9.69 o
   1  11   6       22.85       25.78     12.08 o
   2  11   6        1.79        4.42     16.07 o
   3  11   6        3.77       17.66     21.19 o
  -9  12   6       17.33       24.69     19.16 o
  -8  12   6       11.86       30.95     18.42 o
  -7  12   6       14.87       10.32     15.11 o
  -6  12   6        9.83       11.05     14.00 o
  -5  12   6       19.15        2.51     15.36 o
  -4  12   6        3.55      -16.32     11.01 o
  -3  12   6       55.12       55.04     16.10 o
  -2  12   6        0.13       -4.25     10.35 o
  -1  12   6        4.93       14.06     11.84 o
   0  12   6       49.73       51.45     18.03 o
   1  12   6      116.87       95.06     17.02 o
  -7  13   6       31.53        1.84     11.42 o
  -6  13   6        1.35      -20.60     46.06 o
  -5  13   6        2.95       10.43     15.39 o
  -4  13   6        2.52      -10.76     25.61 o
  -3  13   6        6.07        4.26     15.19 o
  -2  13   6       30.34        0.38     11.31 o
  -1  13   6        0.78        1.79     14.26 o
   0  13   6       23.49        6.57     16.36 o
  -5  14   6       12.21      -44.96     47.17 o
  -4  14   6        0.93        8.17     16.09 o
  -3  14   6        0.71      -11.42     14.37 o
  -1 -17   7       80.90       78.45     30.25 o
   0 -17   7       10.92      -36.48     24.32 o
   1 -17   7        1.26        3.68     24.32 o
   2 -17   7        3.59       14.37     22.11 o
   3 -17   7       30.08       40.68     18.43 o
   4 -17   7      201.95      254.41     27.19 o
   5 -17   7        1.63        9.34     14.46 o
   6 -17   7       16.58       17.33     45.14 o
  -2 -16   7        2.54      -25.24     22.04 o
  -1 -16   7        1.73      -30.54     20.36 o
   0 -16   7       14.30       21.00     25.06 o
   1 -16   7       60.03       14.74     22.48 o
   2 -16   7        8.71       18.36     31.14 o
   3 -16   7       11.84        9.44     22.11 o
   4 -16   7        1.15       12.90     15.11 o
   5 -16   7        6.32       26.34     21.37 o
   6 -16   7       10.63       23.42     22.66 o
   7 -16   7       66.24       57.45     17.89 o
   8 -16   7        0.42        5.53     20.64 o
  -4 -15   7       14.10      -10.99     35.74 o
  -3 -15   7       63.00       45.15     25.36 o
  -2 -15   7        1.19       -5.30     21.75 o
  -1 -15   7      112.05       99.29     26.93 o
   0 -15   7      138.16       98.78     27.27 o
   1 -15   7       16.57       29.76     21.19 o
   2 -15   7        2.56       17.07     12.96 o
   3 -15   7        0.06       12.15     12.47 o
   4 -15   7        0.49        1.77     19.35 o
   5 -15   7        4.35       12.21     16.77 o
   6 -15   7        0.81        8.29     12.77 o
   7 -15   7       11.77       43.17     15.49 o
   8 -15   7       25.42       31.95     15.95 o
   9 -15   7       97.34      126.41     30.96 o
  -5 -14   7        0.03        6.77     23.60 o
  -4 -14   7        1.76       21.91     39.80 o
  -3 -14   7        5.06      -16.51     21.20 o
  -2 -14   7       25.75       21.36     22.66 o
  -1 -14   7        9.78       -0.67     24.69 o
   0 -14   7        7.66      -20.32     13.55 o
   1 -14   7       41.83       31.86     10.80 o
   2 -14   7       64.69       56.11     11.43 o
   3 -14   7       36.38       30.16     10.30 o
   4 -14   7        0.74        0.32      8.35 o
   5 -14   7       27.56        5.87     18.06 o
   6 -14   7        0.02        1.70     21.93 o
   7 -14   7       10.17       15.28     13.80 o
   8 -14   7       18.36       34.67     15.21 o
   9 -14   7        1.51        8.68     14.25 o
  -6 -13   7       11.01       17.70     22.11 o
  -5 -13   7        1.49       16.23     22.85 o
  -4 -13   7       92.47      109.03     46.99 o
  -3 -13   7       31.15        1.92     18.44 o
  -2 -13   7       21.00       11.44     14.96 o
  -1 -13   7      410.43      400.36     29.23 o
   0 -13   7       84.06       69.62     12.19 o
   1 -13   7       43.84       25.46     10.19 o
   2 -13   7     1265.40     1269.46     38.40 o
   3 -13   7       26.23       15.28     13.33 o
   4 -13   7        5.79       -8.53      7.80 o
   5 -13   7       29.73       22.57      9.35 o
   6 -13   7       13.47        5.75      8.73 o
   7 -13   7        0.28        6.77     10.11 o
   8 -13   7        0.27       -3.07     12.47 o
   9 -13   7       40.90       43.34     16.19 o
  10 -13   7       57.99       79.97     26.90 o
  -7 -12   7       15.47       -2.95     31.69 o
  -6 -12   7       21.17       46.90     23.58 o
  -5 -12   7       11.18       17.71     31.14 o
  -4 -12   7       16.71        5.47     32.61 o
  -3 -12   7        2.93       -1.44     13.92 o
  -2 -12   7      195.82      170.13     19.68 o
  -1 -12   7        2.26        0.46      8.62 o
   0 -12   7       18.65       16.97      6.93 o
   1 -12   7        9.96        2.64      8.62 o
   2 -12   7        9.46       -0.88      8.49 o
   3 -12   7      224.08      210.02     16.88 o
   4 -12   7       44.61       31.52     10.72 o
   5 -12   7        9.37       -1.21      7.34 o
   6 -12   7        0.83        2.74      8.13 o
   7 -12   7       22.87       24.63      9.61 o
   8 -12   7       12.71        5.45     11.92 o
   9 -12   7       17.55        9.29     13.53 o
  10 -12   7       17.08       22.75     15.47 o
  -7 -11   7       34.40       57.95     41.27 o
  -6 -11   7       50.17       69.45     27.64 o
  -5 -11   7       54.68       35.29     29.67 o
  -4 -11   7      107.28      123.95     30.77 o
  -3 -11   7      142.62      130.03     22.31 o
  -2 -11   7       27.80       11.66     14.31 o
  -1 -11   7       19.81       30.23      7.51 o
   0 -11   7        1.66        3.94      6.00 o
   1 -11   7       58.24       72.50      7.32 o
   2 -11   7      227.22      211.91     13.66 o
   3 -11   7       22.93       25.44      8.17 o
   4 -11   7     1250.77     1228.74     31.64 o
   5 -11   7       14.77       16.69      8.71 o
   6 -11   7      174.41      174.71     15.25 o
   7 -11   7        2.32       -9.39      7.35 o
   8 -11   7        7.14        8.65     11.85 o
   9 -11   7       34.18       39.35     14.59 o
  10 -11   7        1.13       16.84     14.34 o
  11 -11   7        3.25       19.53     21.37 o
  -8 -10   7      352.65      400.39     52.72 o
  -7 -10   7       27.35       36.67     20.82 o
  -6 -10   7       13.01        7.39     24.14 o
  -5 -10   7       47.64       28.76     25.24 o
  -4 -10   7        4.53       16.28     13.41 o
  -3 -10   7        0.57        9.59     13.16 o
  -2 -10   7        0.09        5.99      6.52 o
  -1 -10   7      145.30      155.61     10.17 o
   0 -10   7      130.96      125.13      9.82 o
   1 -10   7       64.73       70.60      5.71 o
   2 -10   7      358.23      375.66     16.45 o
   3 -10   7      978.18      925.42     25.80 o
   4 -10   7       20.38       24.32      7.76 o
   5 -10   7      322.32      320.69     18.77 o
   6 -10   7       55.06       48.87     10.65 o
   7 -10   7        1.08       -1.90      8.25 o
   8 -10   7       71.51       55.20     19.90 o
   9 -10   7       48.60       53.15     15.74 o
  10 -10   7        6.15       19.13     16.58 o
  11 -10   7       18.47       55.16     18.04 o
  -9  -9   7       26.56       34.64     33.53 o
  -8  -9   7       30.87       15.48     29.11 o
  -7  -9   7        7.50       33.76     17.79 o
  -6  -9   7      222.04      270.73     60.09 o
  -5  -9   7        5.44        0.84     14.96 o
  -4  -9   7        1.14       11.02     12.27 o
  -3  -9   7      896.60      864.08     31.16 o
  -2  -9   7        0.14       -5.35      4.44 o
  -1  -9   7      108.42      118.74      8.80 o
   0  -9   7      182.40      189.25     10.24 o
   1  -9   7      174.38      192.99      8.26 o
   2  -9   7      534.87      536.47     20.18 o
   3  -9   7      370.71      336.92     15.32 o
   4  -9   7       54.54       54.75      9.89 o
   5  -9   7      288.44      276.17     17.78 o
   6  -9   7      130.58      135.19     23.61 o
   7  -9   7      271.41      245.61     36.30 o
   8  -9   7      398.29      364.44     29.60 o
   9  -9   7       14.73       27.16     13.79 o
  10  -9   7        2.11       12.67     12.88 o
  11  -9   7       48.92       34.26     31.69 o
  -9  -8   7        0.52       -3.32     28.74 o
  -8  -8   7       40.41       28.01     25.80 o
  -7  -8   7       52.65       65.35     19.20 o
  -6  -8   7      393.87      420.33     61.03 o
  -5  -8   7       45.51       35.86     14.53 o
  -4  -8   7        1.59       -1.02     12.18 o
  -3  -8   7      119.18      144.67     12.55 o
  -2  -8   7      372.16      377.08     12.12 o
  -1  -8   7      723.90      782.14     21.37 o
   0  -8   7       43.42       46.53      5.04 o
   1  -8   7       49.88       52.46      5.08 o
   2  -8   7      364.10      371.05     12.57 o
   3  -8   7       19.80       19.89      4.68 o
   4  -8   7       11.69       14.49      3.69 o
   5  -8   7       59.42       61.04      6.56 o
   6  -8   7       28.25       44.34      6.88 o
   7  -8   7      651.89      656.81     21.25 o
   8  -8   7      198.09      217.03     31.15 o
   9  -8   7      113.79       76.35     23.03 o
  10  -8   7       33.69       29.50     14.97 o
  11  -8   7        5.84       -1.15     15.29 o
 -10  -7   7        0.14      -11.54     34.09 o
  -9  -7   7        1.81      -17.32     25.06 o
  -8  -7   7       18.34        9.95     26.16 o
  -7  -7   7        3.03       13.01     48.46 o
  -6  -7   7       26.62        8.23     10.92 o
  -5  -7   7       29.79       40.66     10.87 o
  -4  -7   7       22.91       22.50      8.83 o
  -3  -7   7      162.86      166.43      8.63 o
  -2  -7   7      828.03      838.86     17.59 o
  -1  -7   7        5.52        8.19      5.63 o
   0  -7   7     1062.34     1073.27     23.03 o
   1  -7   7       92.62       82.54      7.90 o
   2  -7   7       34.88       48.84      6.67 o
   3  -7   7      411.18      429.94     11.52 o
   4  -7   7        0.58        2.26      3.74 o
   5  -7   7       70.87       67.94      9.67 o
   6  -7   7       15.34       17.86      5.30 o
   7  -7   7       56.02       84.58      9.30 o
   8  -7   7      239.69      266.04     18.25 o
   9  -7   7      236.26      183.70     22.67 o
  10  -7   7        6.98       22.55     14.32 o
  11  -7   7       13.36       32.33     16.19 o
 -10  -6   7        2.09       29.03     18.59 o
  -9  -6   7        6.82       14.35     37.59 o
  -8  -6   7       45.10       33.66     16.11 o
  -7  -6   7       64.14       67.42     11.24 o
  -6  -6   7      108.36      110.93     15.16 o
  -5  -6   7        2.86        7.74      8.24 o
  -4  -6   7      177.91      193.29     11.57 o
  -3  -6   7       10.40       11.41      3.22 o
  -2  -6   7       61.03       61.12      5.81 o
  -1  -6   7        3.06        8.74      4.60 o
   0  -6   7      911.12      991.06     21.56 o
   1  -6   7      189.73      249.00      9.53 o
   2  -6   7       45.01       54.18      5.19 o
   3  -6   7       99.64      115.66      7.29 o
   4  -6   7       14.99        9.82      4.27 o
   5  -6   7      142.32      163.33     10.45 o
   6  -6   7        0.02       -2.13      5.04 o
   7  -6   7       24.58       14.40      6.66 o
   8  -6   7      246.03      263.71     17.99 o
   9  -6   7        6.59       20.94      9.02 o
  10  -6   7       14.25       25.43     23.22 o
  11  -6   7       10.88       12.34     37.40 o
 -11  -5   7       13.65       40.75     19.66 o
 -10  -5   7       11.07       18.60     16.82 o
  -9  -5   7       33.63       36.24     19.35 o
  -8  -5   7        2.32       -7.44     12.73 o
  -7  -5   7       91.90       79.49     11.26 o
  -6  -5   7      562.57      536.55     23.67 o
  -5  -5   7        7.91       -0.62      9.36 o
  -4  -5   7      138.13      146.91      6.82 o
  -3  -5   7      111.01      134.07      9.65 o
  -2  -5   7      216.56      248.62      9.53 o
  -1  -5   7      646.74      667.56     15.06 o
   0  -5   7       12.53       14.55      4.54 o
   1  -5   7      410.53      449.12     12.10 o
   2  -5   7     1282.81     1437.28     27.26 o
   3  -5   7      437.17      473.19     14.01 o
   4  -5   7      217.71      206.78     10.29 o
   5  -5   7      747.91      736.17     24.62 o
   6  -5   7        9.68        9.17      5.80 o
   7  -5   7        9.20        5.54      6.23 o
   8  -5   7       20.22        7.61      8.26 o
   9  -5   7      174.14      162.07     16.15 o
  10  -5   7        0.00        9.10      9.60 o
  11  -5   7        6.30       11.03     12.22 o
 -11  -4   7       14.80       30.20     18.20 o
 -10  -4   7       37.93       49.41     17.58 o
  -9  -4   7        2.83        2.78     14.15 o
  -8  -4   7        1.40        4.84     10.79 o
  -7  -4   7        8.09        0.05      8.23 o
  -6  -4   7       20.71       29.57      9.10 o
  -5  -4   7       89.86       96.21      5.40 o
  -4  -4   7      239.61      234.89      8.04 o
  -3  -4   7       59.77       66.63      5.31 o
  -2  -4   7      103.56       99.95      6.75 o
  -1  -4   7      348.83      371.88     11.44 o
   0  -4   7      102.80       93.37      8.02 o
   1  -4   7      437.26      452.24     13.43 o
   2  -4   7      179.99      240.67     10.55 o
   3  -4   7      145.00      177.24      9.41 o
   4  -4   7       42.48       53.57      5.98 o
   5  -4   7        7.43        2.72      4.82 o
   6  -4   7      103.20      116.57     11.52 o
   7  -4   7        0.08        0.56      5.61 o
   8  -4   7        1.09        1.45      7.24 o
   9  -4   7       67.60       88.95     13.67 o
  10  -4   7       30.66       30.34     11.10 o
  11  -4   7        0.59        2.58     13.22 o
 -11  -3   7       74.15      117.56     34.27 o
 -10  -3   7        2.54       -9.35     15.29 o
  -9  -3   7       38.59       48.75     16.55 o
  -8  -3   7        5.85        3.43     10.60 o
  -7  -3   7       10.99       11.83      4.90 o
  -6  -3   7      491.02      489.63     15.78 o
  -5  -3   7       58.05       61.29      5.12 o
  -4  -3   7      233.15      279.79     10.13 o
  -3  -3   7      253.68      287.56      9.99 o
  -2  -3   7      992.09     1019.12     21.18 o
  -1  -3   7      164.44      174.71      8.89 o
   0  -3   7     1221.15     1263.39     24.79 o
   1  -3   7        4.79        8.74      5.13 o
   2  -3   7      161.22      178.97      9.23 o
   3  -3   7     1339.12     1382.51     32.30 o
   4  -3   7      109.00      125.51     10.12 o
   5  -3   7      902.91      896.35     23.31 o
   6  -3   7       24.84       16.59      6.04 o
   7  -3   7        2.37       -4.86      5.54 o
   8  -3   7        3.06        2.45      6.57 o
   9  -3   7      100.95       85.88     24.04 o
  10  -3   7       91.23       72.98     11.86 o
  11  -3   7       89.55       83.71     23.40 o
 -12  -2   7       40.69       29.19     19.98 o
 -11  -2   7       51.22       48.08     18.62 o
 -10  -2   7       20.02       41.36     16.65 o
  -9  -2   7        3.35        4.38     10.43 o
  -8  -2   7       20.53       10.91     11.78 o
  -7  -2   7        1.38       -2.89      6.33 o
  -6  -2   7      123.05      128.59      7.73 o
  -5  -2   7       23.88       34.56      5.42 o
  -4  -2   7       20.64       16.65      4.93 o
  -3  -2   7     1052.18     1041.62     18.25 o
  -2  -2   7     2522.80     2560.89     39.43 o
  -1  -2   7        0.26       -1.02      3.72 o
   0  -2   7        0.86        1.01      3.65 o
   1  -2   7      149.96      174.17     10.19 o
   2  -2   7      776.35      758.30     17.00 o
   3  -2   7       75.80       82.49      6.67 o
   4  -2   7        6.81        8.09      4.54 o
   5  -2   7      229.27      235.76     13.18 o
   6  -2   7      349.80      357.40     17.98 o
   7  -2   7        1.25        9.83      6.06 o
   8  -2   7       52.86       58.11     13.03 o
   9  -2   7      148.70      162.70     19.07 o
  10  -2   7      146.90      123.63     13.78 o
 -12  -1   7       59.71       49.66     20.42 o
 -11  -1   7      179.19      159.44     23.20 o
 -10  -1   7       29.96       41.49     16.81 o
  -9  -1   7        5.52       10.32     11.18 o
  -8  -1   7      116.35      112.21     10.08 o
  -7  -1   7       94.27      107.51     11.01 o
  -6  -1   7        0.88       10.17      4.55 o
  -5  -1   7       44.11       48.38      6.35 o
  -4  -1   7      959.16      984.17     19.10 o
  -3  -1   7     1833.48     1824.47     29.62 o
  -2  -1   7       37.19       28.71      4.66 o
  -1  -1   7      758.40      819.05     15.27 o
   0  -1   7     1340.63     1367.94     22.29 o
   1  -1   7     3717.76     3714.44     56.65 o
   2  -1   7     3027.68     3013.34     47.86 o
   3  -1   7       71.94       81.52      8.97 o
   4  -1   7        0.04        1.60      4.32 o
   5  -1   7       17.29       25.02      6.36 o
   6  -1   7       10.62        2.23      7.29 o
   7  -1   7       61.99       74.03     11.34 o
   8  -1   7        0.23        5.41      7.76 o
   9  -1   7       32.00       25.62      9.93 o
  10  -1   7        7.08       10.22     11.33 o
 -12   0   7        7.82       34.00     18.34 o
 -11   0   7       15.91       15.53     15.95 o
 -10   0   7      523.14      596.81     37.62 o
  -9   0   7        4.35       12.85      8.35 o
  -8   0   7      236.61      212.07     14.26 o
  -7   0   7       44.54       58.04      7.52 o
  -6   0   7       95.89       81.53      7.67 o
  -5   0   7       63.07       73.91      6.91 o
  -4   0   7      288.59      296.49     10.24 o
  -3   0   7       46.19       43.96      4.72 o
  -2   0   7      432.39      458.21     10.23 o
  -1   0   7      642.22      632.32     12.60 o
   0   0   7        1.24       -1.53      3.37 o
   1   0   7     8044.58     8166.63    128.28 o
   2   0   7      196.27      232.74      9.92 o
   3   0   7      100.15      103.81      8.87 o
   4   0   7       62.92       62.26      6.91 o
   5   0   7       47.19       43.42      7.77 o
   6   0   7       71.23       79.25      8.56 o
   7   0   7        0.02        0.60      7.49 o
   8   0   7       15.47       16.40      8.81 o
   9   0   7        5.47       10.47     10.09 o
  10   0   7       30.95       53.89     15.71 o
 -12   1   7        6.20       37.22     26.53 o
 -11   1   7       29.14       70.19     18.34 o
 -10   1   7      237.69      250.20     24.82 o
  -9   1   7      115.83      124.40     15.59 o
  -8   1   7      113.47       99.75     10.13 o
  -7   1   7      691.16      664.04     18.31 o
  -6   1   7        1.50        3.62      5.10 o
  -5   1   7       80.96       91.43      5.34 o
  -4   1   7      378.93      409.21      9.69 o
  -3   1   7       15.48       20.90      3.47 o
  -2   1   7      542.57      570.44     12.03 o
  -1   1   7      707.88      709.11     13.57 o
   0   1   7       53.99       56.40      4.75 o
   1   1   7      278.97      282.08      9.93 o
   2   1   7       69.32       74.36      6.42 o
   3   1   7        0.01       -4.79      4.19 o
   4   1   7      103.07      103.10      8.10 o
   5   1   7       58.29       56.27      9.15 o
   6   1   7       18.31        3.26      7.39 o
   7   1   7       34.30       34.10     10.86 o
   8   1   7       89.88       86.85     13.34 o
   9   1   7        0.23       10.94     11.31 o
 -12   2   7        3.27        1.11     25.06 o
 -11   2   7        2.13        7.74     22.85 o
 -10   2   7       50.98       59.93     12.13 o
  -9   2   7       36.62       35.08      8.36 o
  -8   2   7     1055.96     1057.06     24.36 o
  -7   2   7      183.59      177.42     10.16 o
  -6   2   7      301.74      302.09     10.05 o
  -5   2   7       17.54        8.47      3.61 o
  -4   2   7      288.57      284.31     10.88 o
  -3   2   7        2.64        4.06      5.01 o
  -2   2   7      680.65      661.32     12.25 o
  -1   2   7      142.13      149.61      8.23 o
   0   2   7        7.00        5.69      3.16 o
   1   2   7      613.74      614.83     14.92 o
   2   2   7        7.02       10.97      4.18 o
   3   2   7        3.25        4.01      4.35 o
   4   2   7      114.67      124.19      9.32 o
   5   2   7      315.17      321.85     16.19 o
   6   2   7       21.76       29.10      7.64 o
   7   2   7        0.22        4.09      9.65 o
   8   2   7       26.39       14.43     10.96 o
   9   2   7        9.49       18.24     13.62 o
 -12   3   7        5.00        8.48     22.85 o
 -11   3   7      136.32      186.50     36.12 o
 -10   3   7       88.88      100.73     13.22 o
  -9   3   7       46.39       59.63      9.68 o
  -8   3   7      763.37      808.67     20.27 o
  -7   3   7      524.39      517.42     17.42 o
  -6   3   7      101.49      105.11      6.14 o
  -5   3   7        0.00       -5.04      5.10 o
  -4   3   7        2.37        2.02      5.21 o
  -3   3   7      524.72      507.50     13.98 o
  -2   3   7        0.08       -2.48      4.45 o
  -1   3   7       16.30       14.68      4.79 o
   0   3   7      147.93      156.30      8.87 o
   1   3   7       82.48       98.64      8.32 o
   2   3   7       13.05        5.38      4.83 o
   3   3   7       28.50       21.19      5.77 o
   4   3   7        0.43        1.71      6.09 o
   5   3   7        5.63        3.06      6.10 o
   6   3   7       57.13       58.25     11.82 o
   7   3   7      115.72      121.30     15.28 o
   8   3   7       27.17       20.95     12.05 o
   9   3   7       19.84       41.69     21.14 o
 -12   4   7       15.39       60.43     27.27 o
 -11   4   7        1.31       13.33     13.27 o
 -10   4   7        4.68       -4.45      9.65 o
  -9   4   7       67.99       63.45     11.21 o
  -8   4   7      174.06      180.82     12.15 o
  -7   4   7        9.44       13.54      4.73 o
  -6   4   7      207.67      227.03     11.75 o
  -5   4   7      520.39      474.23     15.23 o
  -4   4   7      433.16      443.46     12.96 o
  -3   4   7      252.56      259.58     15.04 o
  -2   4   7      187.59      184.40     11.52 o
  -1   4   7       55.41       58.08      4.55 o
   0   4   7        0.16       -3.84      5.44 o
   1   4   7      112.21      119.97      7.89 o
   2   4   7       19.03       15.39      5.03 o
   3   4   7        1.53       -2.61      4.88 o
   4   4   7      153.32      149.46     10.40 o
   5   4   7       11.86       21.50      7.13 o
   6   4   7        3.10        7.79      9.89 o
   7   4   7      203.70      178.18     22.40 o
   8   4   7       35.83       34.35     15.13 o
 -12   5   7        6.69       15.48     22.85 o
 -11   5   7       50.74       59.71     35.38 o
 -10   5   7       96.94      139.56     18.77 o
  -9   5   7      267.84      289.81     24.72 o
  -8   5   7     1447.59     1527.45     54.97 o
  -7   5   7       83.98       82.71     11.56 o
  -6   5   7      107.65      105.26      6.83 o
  -5   5   7      818.48      799.83     19.44 o
  -4   5   7       92.86       99.71      6.43 o
  -3   5   7       14.94       21.97      3.97 o
  -2   5   7        0.00       -1.32      3.48 o
  -1   5   7        0.56       -1.62      3.12 o
   0   5   7        1.67        5.33      5.08 o
   1   5   7        1.43        0.37      4.89 o
   2   5   7      116.63      100.02      7.41 o
   3   5   7      117.21      115.68      9.15 o
   4   5   7       27.47       23.34      7.27 o
   5   5   7       31.80       34.10     11.26 o
   6   5   7       17.80        6.46      9.80 o
   7   5   7       45.14       88.33     21.34 o
 -12   6   7        0.23       12.32     14.74 o
 -11   6   7        1.26        8.48     12.50 o
 -10   6   7       32.46       33.09     13.53 o
  -9   6   7        0.40       -4.45      9.87 o
  -8   6   7        1.35       -9.19      9.24 o
  -7   6   7      953.88      976.28     41.31 o
  -6   6   7      572.17      586.53     31.46 o
  -5   6   7      484.61      507.17     28.70 o
  -4   6   7      443.59      465.60     24.49 o
  -3   6   7      479.10      448.56     23.41 o
  -2   6   7       95.23       99.44      6.36 o
  -1   6   7      102.34      101.48      6.83 o
   0   6   7        1.43       -5.98      4.02 o
   1   6   7        1.70        5.96      4.69 o
   2   6   7        0.05       -0.62      5.45 o
   3   6   7        3.63        3.83      6.89 o
   4   6   7        9.53        7.14      7.78 o
   5   6   7        3.24        1.75      9.95 o
   6   6   7       10.07        6.67     10.71 o
   7   6   7       15.98       15.27     19.76 o
 -12   7   7        1.04       -6.85     13.28 o
 -11   7   7       44.10       44.63     15.40 o
 -10   7   7       52.35       68.59     28.19 o
  -9   7   7        9.61        0.87     10.81 o
  -8   7   7        7.25        7.36     10.55 o
  -7   7   7       32.28       39.12     12.65 o
  -6   7   7      302.17      317.81     25.08 o
  -5   7   7        1.38        0.70      9.49 o
  -4   7   7      124.19      111.81     14.81 o
  -3   7   7      452.68      507.45     28.33 o
  -2   7   7       61.08       58.21     14.77 o
  -1   7   7       54.37       54.52      9.71 o
   0   7   7       54.99       72.73     16.69 o
   1   7   7        2.27        1.42      8.19 o
   2   7   7       27.54       29.17      9.64 o
   3   7   7       24.14       26.70     15.05 o
   4   7   7      142.24      145.11     14.92 o
   5   7   7       58.42       53.94     18.62 o
   6   7   7        2.09       29.75     18.09 o
 -11   8   7       60.66       85.95     18.49 o
 -10   8   7       23.34       29.27     14.25 o
  -9   8   7      124.56      134.89     37.41 o
  -8   8   7        2.02        4.39     20.82 o
  -7   8   7      199.48      253.86     23.72 o
  -6   8   7       26.55       29.80     12.22 o
  -5   8   7      146.85      152.42     16.85 o
  -4   8   7        9.61        3.79     12.97 o
  -3   8   7        6.00       -7.86      9.61 o
  -2   8   7      738.76      793.91     32.30 o
  -1   8   7        3.33        0.63      9.09 o
   0   8   7        2.92        3.68      9.88 o
   1   8   7        0.00       -5.74      8.51 o
   2   8   7      162.93      186.58     15.87 o
   3   8   7        5.50       10.83      9.91 o
   4   8   7        6.42       21.51     10.71 o
   5   8   7       94.36      108.69     24.40 o
 -11   9   7        6.55       -1.84     15.48 o
 -10   9   7       26.80        4.94     42.19 o
  -9   9   7       24.77        8.32     12.55 o
  -8   9   7        0.00        0.35     14.00 o
  -7   9   7        1.14      -15.62     10.42 o
  -6   9   7        4.67        4.87     22.29 o
  -5   9   7        3.31       -4.85     13.30 o
  -4   9   7      198.70      184.05     24.30 o
  -3   9   7      324.46      355.27     24.82 o
  -2   9   7      103.42      105.19     16.09 o
  -1   9   7      102.51      101.50     32.72 o
   0   9   7       64.97       47.36     12.66 o
   1   9   7        1.23       -4.24     19.67 o
   2   9   7       35.11       37.68     12.97 o
   3   9   7        8.80       -7.40     10.75 o
   4   9   7       17.95       11.71     16.95 o
 -10  10   7        3.25       -6.26     15.11 o
  -9  10   7      111.81      124.20     26.17 o
  -8  10   7        0.89       -8.27     10.99 o
  -7  10   7       30.85       33.74     14.92 o
  -6  10   7        1.19       -2.58     13.45 o
  -5  10   7        0.14       -4.49      6.78 o
  -4  10   7        0.28        2.17     10.41 o
  -3  10   7       68.43       71.56     15.71 o
  -2  10   7       34.66       13.00     11.24 o
  -1  10   7      368.50      358.92     26.24 o
   0  10   7        3.09        6.56     15.27 o
   1  10   7       55.13       52.86     14.10 o
   2  10   7        0.83       17.59     12.21 o
   3  10   7        2.55       -5.01     14.82 o
  -9  11   7       51.45       70.39     22.85 o
  -8  11   7       74.53       76.65     22.85 o
  -7  11   7       30.87       11.79     13.63 o
  -6  11   7        0.07      -26.58     19.96 o
  -5  11   7        5.93       -0.99     10.43 o
  -4  11   7        6.71      -10.11     10.34 o
  -3  11   7        2.45      -11.31     18.30 o
  -2  11   7        1.48       -7.90     18.55 o
  -1  11   7        6.00       -1.54     10.46 o
   0  11   7      271.10      263.92     28.49 o
   1  11   7        1.13       -9.06     14.56 o
   2  11   7       17.16       10.39     19.96 o
  -8  12   7        4.01        9.21     16.21 o
  -7  12   7        6.82      -11.05     13.63 o
  -6  12   7       13.15        6.43     17.69 o
  -5  12   7       18.84       26.90     16.95 o
  -4  12   7       22.81       16.72     12.52 o
  -3  12   7       41.73       31.33     14.68 o
  -2  12   7       10.54        6.71     20.48 o
  -1  12   7        0.76       -3.31     11.57 o
   0  12   7      203.18      246.12     25.22 o
  -6  13   7        4.43      -62.64     44.96 o
  -5  13   7       20.05       25.17     17.02 o
  -4  13   7        9.54        4.73     23.40 o
  -3  13   7        0.07       -1.27     14.84 o
  -2  13   7       20.22       21.54     16.11 o
  -1 -17   8        1.59        2.96     23.99 o
   0 -17   8       11.60      -28.01     24.32 o
   1 -17   8        6.69      -32.43     22.48 o
   2 -17   8        8.43       23.95     24.69 o
   3 -17   8        0.84        4.42     28.74 o
   4 -17   8       43.17       34.97     16.13 o
   5 -17   8        4.75        9.11     29.48 o
   6 -17   8      187.25      185.41     24.96 o
  -2 -16   8       33.82       -8.11     23.27 o
  -1 -16   8       32.05       41.13     29.66 o
   0 -16   8       19.43       13.27     23.95 o
   1 -16   8       30.53       49.75     25.80 o
   2 -16   8        0.33        9.34     31.14 o
   3 -16   8        4.85        9.54     13.02 o
   4 -16   8        0.00       16.21     14.37 o
   5 -16   8       14.37       22.29     15.11 o
   6 -16   8        1.08       19.88     14.98 o
   7 -16   8       58.06       62.57     17.97 o
   8 -16   8       11.28        6.26     20.27 o
  -4 -15   8       29.40       52.18     26.20 o
  -3 -15   8       56.91        7.33     24.11 o
  -2 -15   8       12.88        1.05     21.33 o
  -1 -15   8       37.76      -10.60     20.15 o
   0 -15   8      187.97      168.82     32.81 o
   1 -15   8       34.24        8.14     27.82 o
   2 -15   8       32.51       46.47     14.61 o
   3 -15   8        3.39        7.70     21.19 o
   4 -15   8       12.56       18.69     28.56 o
   5 -15   8        2.87       12.33     14.37 o
   6 -15   8        3.45        4.15     12.88 o
   7 -15   8        0.83       15.85     18.06 o
   8 -15   8        1.77        6.72     17.13 o
  -5 -14   8        1.49       -6.03     35.56 o
  -4 -14   8       37.17       48.95     24.08 o
  -3 -14   8        9.35      -12.66     20.93 o
  -2 -14   8       75.59       58.51     30.22 o
  -1 -14   8       69.30      105.03     27.64 o
   0 -14   8      142.33      112.72     21.01 o
   1 -14   8      335.44      335.02     21.42 o
   2 -14   8       16.52       10.54     10.98 o
   3 -14   8        1.88        9.27     16.66 o
   4 -14   8       26.15       11.28      9.77 o
   5 -14   8       20.17        0.42      9.04 o
   6 -14   8        1.51       12.05     12.90 o
   7 -14   8       31.10       47.49     33.17 o
   8 -14   8       14.05       21.25     14.85 o
   9 -14   8        2.99        5.96     19.35 o
  -6 -13   8       24.19       -1.11     32.06 o
  -5 -13   8      149.52      147.08     39.01 o
  -4 -13   8       41.02       23.40     12.24 o
  -3 -13   8       17.49       24.08     11.94 o
  -2 -13   8       29.83       46.03     32.61 o
  -1 -13   8       22.68       -6.59     14.97 o
   0 -13   8       48.35       24.94     10.73 o
   1 -13   8       57.16       81.73     12.92 o
   2 -13   8      631.09      691.41     27.33 o
   3 -13   8      287.32      275.61     20.64 o
   4 -13   8       78.67       66.19     11.59 o
   5 -13   8        2.09       -8.74      7.98 o
   6 -13   8       28.06       15.62      9.62 o
   7 -13   8        7.68       15.73     13.43 o
   8 -13   8      118.98      117.81     28.19 o
   9 -13   8        1.24       15.78     14.19 o
  10 -13   8       35.56       23.95     23.95 o
  -6 -12   8       17.48      -34.27     22.85 o
  -5 -12   8       20.15       41.26     15.03 o
  -4 -12   8       14.46        6.45     10.91 o
  -3 -12   8       30.12       46.85     12.15 o
  -2 -12   8      313.01      338.57     19.72 o
  -1 -12   8      187.83      183.64     12.75 o
   0 -12   8        1.91       -8.78      9.74 o
   1 -12   8     2148.06     2087.37     53.68 o
   2 -12   8      285.98      236.71     17.17 o
   3 -12   8       26.25       32.66      9.72 o
   4 -12   8       14.90       21.88      9.14 o
   5 -12   8       37.65       28.66      9.63 o
   6 -12   8      281.18      279.47     19.81 o
   7 -12   8       14.99       35.25     14.43 o
   8 -12   8       22.61       14.66     13.52 o
   9 -12   8        0.05       11.03     13.40 o
  10 -12   8       10.73       18.57     25.24 o
  -8 -11   8        9.16       17.69     19.90 o
  -7 -11   8        8.25       13.63     28.37 o
  -6 -11   8       66.45       61.32     82.55 o
  -5 -11   8       28.14        5.84     20.16 o
  -4 -11   8       71.94       80.49     14.84 o
  -3 -11   8       21.49       22.51      9.67 o
  -2 -11   8       13.34       17.75      8.89 o
  -1 -11   8        6.63        7.82      7.12 o
   0 -11   8      156.18      158.82     11.31 o
   1 -11   8      263.28      279.51     14.34 o
   2 -11   8      397.82      434.54     20.95 o
   3 -11   8       39.73       27.42      9.73 o
   4 -11   8       63.65       60.84     10.84 o
   5 -11   8      199.76      199.82     16.54 o
   6 -11   8      238.07      233.88     18.00 o
   7 -11   8       71.31       72.02     12.40 o
   8 -11   8       61.92       61.99     16.47 o
   9 -11   8       13.90       19.99     17.50 o
  10 -11   8       17.52       27.74     15.58 o
  -8 -10   8        1.52       16.49     21.37 o
  -7 -10   8        0.32        6.08     14.32 o
  -6 -10   8       86.91       95.68     15.45 o
  -5 -10   8       13.80       17.14     11.81 o
  -4 -10   8       19.67       34.91     10.44 o
  -3 -10   8      333.73      356.02     24.20 o
  -2 -10   8      286.24      247.40     14.58 o
  -1 -10   8        6.65       -0.01      7.00 o
   0 -10   8        0.49       -6.61      6.11 o
   1 -10   8       17.72       12.69      6.28 o
   2 -10   8      376.95      359.49     16.65 o
   3 -10   8       51.66       50.12      9.97 o
   4 -10   8       54.33       37.73     11.09 o
   5 -10   8       74.77       60.56     11.35 o
   6 -10   8       47.41       49.61     10.65 o
   7 -10   8       18.99       22.60      9.84 o
   8 -10   8       19.05       25.76     16.58 o
   9 -10   8       46.74       86.72     23.22 o
  10 -10   8       79.24       56.69     18.04 o
  -9  -9   8        7.03       -5.59     33.90 o
  -8  -9   8      119.00      111.17     21.58 o
  -7  -9   8       23.49       30.88     15.33 o
  -6  -9   8       45.94       50.67     13.88 o
  -5  -9   8      109.98      112.83     17.04 o
  -4  -9   8      244.05      257.34     19.85 o
  -3  -9   8      156.60      140.65     14.36 o
  -2  -9   8     1065.38     1085.17     27.98 o
  -1  -9   8       44.77       40.86      9.15 o
   0  -9   8        8.01        3.59      5.25 o
   1  -9   8      254.82      265.57     10.34 o
   2  -9   8      257.55      277.31     12.30 o
   3  -9   8        0.68       -0.14      6.66 o
   4  -9   8       10.69       17.79      8.29 o
   5  -9   8       53.06       44.01      9.79 o
   6  -9   8      604.69      570.17     24.31 o
   7  -9   8      346.44      338.41     21.39 o
   8  -9   8      254.07      221.75     39.26 o
   9  -9   8       45.68       57.24     16.38 o
  10  -9   8        9.76       40.53     16.42 o
  11  -9   8       15.41       13.27     24.32 o
  -9  -8   8       64.84       81.09     20.98 o
  -8  -8   8      146.92      156.31     23.30 o
  -7  -8   8      323.39      286.71     27.50 o
  -6  -8   8      133.87      131.96     15.93 o
  -5  -8   8        7.38       11.38      9.36 o
  -4  -8   8      669.35      696.45     24.33 o
  -3  -8   8       18.17        7.59      6.75 o
  -2  -8   8       58.35       65.13      7.83 o
  -1  -8   8       44.77       48.90      7.18 o
   0  -8   8      140.88      149.69      9.64 o
   1  -8   8       49.55       47.30      7.65 o
   2  -8   8      179.59      162.28      9.04 o
   3  -8   8      108.68      134.20      7.25 o
   4  -8   8        0.80        1.30      4.01 o
   5  -8   8       66.06       74.08      7.92 o
   6  -8   8       88.11       93.76      9.25 o
   7  -8   8        4.65       10.27     10.96 o
   8  -8   8      952.19      998.77     45.74 o
   9  -8   8        2.41        6.23     15.11 o
  10  -8   8      131.52      155.98     23.12 o
  11  -8   8       55.85       64.12     28.01 o
 -10  -7   8       29.39       45.78     20.80 o
  -9  -7   8        3.51       -5.01     14.86 o
  -8  -7   8      222.56      165.58     32.25 o
  -7  -7   8        1.29       -5.37     13.22 o
  -6  -7   8      455.15      460.82     33.80 o
  -5  -7   8       41.89       31.01      9.75 o
  -4  -7   8       46.09       59.64     10.31 o
  -3  -7   8      118.21      117.55      7.58 o
  -2  -7   8        4.33        5.13      4.75 o
  -1  -7   8       58.31       85.91      9.66 o
   0  -7   8      253.90      305.40     12.82 o
   1  -7   8      553.09      566.43     14.47 o
   2  -7   8      395.37      422.12     12.52 o
   3  -7   8       57.05       66.98      6.63 o
   4  -7   8       37.07       39.30      6.09 o
   5  -7   8       76.78       74.17      8.14 o
   6  -7   8        8.70        2.55      4.95 o
   7  -7   8       13.22       16.10      6.83 o
   8  -7   8        1.11        9.32     12.10 o
   9  -7   8        5.30       11.67     13.33 o
  10  -7   8        0.11        8.94     13.55 o
  11  -7   8        2.45       64.12     26.90 o
 -10  -6   8      112.80      125.66     23.93 o
  -9  -6   8        3.62       26.22     16.64 o
  -8  -6   8       18.28       24.44     15.14 o
  -7  -6   8        7.01       -0.26     13.27 o
  -6  -6   8      455.46      427.45     21.19 o
  -5  -6   8      177.94      191.63     15.78 o
  -4  -6   8      122.99      124.65     13.21 o
  -3  -6   8       10.36        7.14      4.56 o
  -2  -6   8        0.35       -0.66      4.96 o
  -1  -6   8      293.92      295.58     12.30 o
   0  -6   8       26.73       34.04      8.01 o
   1  -6   8        1.97       -0.79      5.13 o
   2  -6   8       22.78       33.39      5.36 o
   3  -6   8       52.46       58.15      6.60 o
   4  -6   8       67.53       69.60      7.12 o
   5  -6   8        5.48        2.38      5.05 o
   6  -6   8       33.91       40.54      7.47 o
   7  -6   8        6.50        4.45      6.45 o
   8  -6   8      392.30      380.93     24.42 o
   9  -6   8       45.64       45.97     11.27 o
  10  -6   8      241.53      294.02     43.31 o
  11  -6   8        0.12       42.74     26.16 o
 -11  -5   8       10.06       20.64     30.95 o
 -10  -5   8        5.45       -9.73     15.94 o
  -9  -5   8       25.28       38.45     17.26 o
  -8  -5   8      239.95      177.71     22.80 o
  -7  -5   8      335.13      310.73     21.30 o
  -6  -5   8      530.40      491.75     23.01 o
  -5  -5   8      149.15      158.18      8.98 o
  -4  -5   8        0.37        3.70      4.12 o
  -3  -5   8        3.91        3.14      4.50 o
  -2  -5   8        0.21       -0.05      4.24 o
  -1  -5   8      721.27      721.84     20.52 o
   0  -5   8      119.09      123.91      8.28 o
   1  -5   8      618.18      679.69     17.32 o
   2  -5   8       35.22       28.13      5.63 o
   3  -5   8       24.72       44.52      6.08 o
   4  -5   8       15.67       23.48      5.58 o
   5  -5   8      228.42      216.59     13.23 o
   6  -5   8      102.32       98.50     13.67 o
   7  -5   8      144.07      145.89     18.96 o
   8  -5   8       39.15       53.13     11.16 o
   9  -5   8       25.69       37.59     10.69 o
  10  -5   8       11.35       14.62     12.48 o
 -11  -4   8        2.76       -5.53     22.11 o
 -10  -4   8       20.77       25.49     17.10 o
  -9  -4   8       15.19       11.67     14.23 o
  -8  -4   8       28.29       30.20     15.04 o
  -7  -4   8        0.35       -3.58      9.89 o
  -6  -4   8      489.84      467.82     14.29 o
  -5  -4   8      271.38      267.81     11.48 o
  -4  -4   8        3.01        3.39      4.72 o
  -3  -4   8      224.17      211.33      9.27 o
  -2  -4   8       40.17       40.87      5.57 o
  -1  -4   8        0.00        8.66      5.42 o
   0  -4   8       68.45       72.83      7.03 o
   1  -4   8      249.02      282.35     11.35 o
   2  -4   8        1.34        0.58      4.26 o
   3  -4   8      547.71      543.33     18.07 o
   4  -4   8        5.44        7.59      4.36 o
   5  -4   8      129.70      125.99     11.23 o
   6  -4   8       22.11       22.00      6.56 o
   7  -4   8       49.24       60.52     10.45 o
   8  -4   8      115.03      116.09     16.04 o
   9  -4   8       18.10       14.36      9.73 o
  10  -4   8        0.65        6.01     12.13 o
 -11  -3   8       13.47       21.93     12.82 o
 -10  -3   8      101.44       74.82     19.02 o
  -9  -3   8       11.36       -0.97     14.08 o
  -8  -3   8        0.30       -5.65     10.34 o
  -7  -3   8        0.02        4.51     10.30 o
  -6  -3   8        0.00        2.96      5.50 o
  -5  -3   8      413.43      441.90     13.20 o
  -4  -3   8      141.82      132.79      7.97 o
  -3  -3   8        0.02        2.10      6.75 o
  -2  -3   8      131.64      135.76     10.70 o
  -1  -3   8     1477.86     1553.11     29.70 o
   0  -3   8      829.66      767.24     18.30 o
   1  -3   8      335.57      331.74     11.46 o
   2  -3   8      230.76      235.93     10.37 o
   3  -3   8      110.23      114.17      8.78 o
   4  -3   8       12.56       20.43      5.41 o
   5  -3   8        1.16       -2.15      4.75 o
   6  -3   8       96.74       78.72     13.57 o
   7  -3   8       75.92       68.00     15.85 o
   8  -3   8       72.16       65.82     11.85 o
   9  -3   8       12.38        7.13     13.51 o
  10  -3   8       12.47       -1.10      9.11 o
 -12  -2   8       36.57       21.37     30.22 o
 -11  -2   8        0.24        2.47     16.80 o
 -10  -2   8        6.51       16.04     15.31 o
  -9  -2   8        0.17        6.28     11.42 o
  -8  -2   8        9.42       15.40     10.30 o
  -7  -2   8       24.79       29.58      6.60 o
  -6  -2   8       41.24       58.34      7.34 o
  -5  -2   8      193.45      215.13     10.84 o
  -4  -2   8      484.18      484.03     14.77 o
  -3  -2   8     1618.61     1663.54     31.29 o
  -2  -2   8       52.28       60.96      6.77 o
  -1  -2   8     1752.66     1710.28     31.77 o
   0  -2   8     1074.19     1116.71     21.96 o
   1  -2   8       55.48       55.13      6.10 o
   2  -2   8       10.96       11.99      4.79 o
   3  -2   8       60.52       74.99      6.96 o
   4  -2   8       24.69       26.58      6.33 o
   5  -2   8      133.71      125.74     10.59 o
   6  -2   8       11.54        5.59      6.43 o
   7  -2   8      157.20      176.22     15.37 o
   8  -2   8        5.22        4.46      8.75 o
   9  -2   8       12.70        9.86      9.16 o
  10  -2   8       77.09       63.43     12.71 o
 -12  -1   8      161.54      160.83     25.85 o
 -11  -1   8        7.11        7.95     16.80 o
 -10  -1   8       31.34       33.06     21.19 o
  -9  -1   8        2.02       14.57     11.85 o
  -8  -1   8      132.85      145.61     14.00 o
  -7  -1   8       21.84       11.00      4.98 o
  -6  -1   8       70.19       64.39      7.64 o
  -5  -1   8       19.42       28.55      6.43 o
  -4  -1   8      400.02      391.24     16.18 o
  -3  -1   8        5.63        3.00      4.58 o
  -2  -1   8      476.23      517.00     11.93 o
  -1  -1   8      350.10      321.43      9.62 o
   0  -1   8     1912.75     2028.81     34.27 o
   1  -1   8       19.25       22.59      5.05 o
   2  -1   8      100.96       99.59      7.97 o
   3  -1   8       90.76       78.80      7.20 o
   4  -1   8        0.01       -0.82      5.51 o
   5  -1   8       19.45       12.91      6.40 o
   6  -1   8      106.90      108.45     10.89 o
   7  -1   8       19.31        2.33     14.38 o
   8  -1   8       17.23       13.49      9.71 o
   9  -1   8        9.46       -3.95      9.05 o
  10  -1   8        3.43       14.71     14.63 o
 -12   0   8        4.90       34.27     26.90 o
 -11   0   8       14.36        3.52     18.24 o
 -10   0   8      345.11      346.85     29.15 o
  -9   0   8        0.06       12.57      8.06 o
  -8   0   8       56.93       49.20      8.81 o
  -7   0   8      130.78      127.75     12.56 o
  -6   0   8        9.83       10.12      5.86 o
  -5   0   8       67.57       69.35      8.00 o
  -4   0   8       74.08       85.07      6.13 o
  -3   0   8      352.70      340.33     10.25 o
  -2   0   8     1007.72      992.65     17.62 o
  -1   0   8      304.57      349.82      9.88 o
   0   0   8     1728.14     1647.14     28.95 o
   1   0   8       76.07       72.82      6.92 o
   2   0   8        0.27       -2.01      6.07 o
   3   0   8      237.61      249.75     11.48 o
   4   0   8        0.45        5.26      5.92 o
   5   0   8       36.20       32.43      7.55 o
   6   0   8        1.08       -3.77      5.69 o
   7   0   8        1.27       11.47      7.84 o
   8   0   8        2.05       -4.26      8.04 o
   9   0   8        4.81        6.50     11.43 o
 -12   1   8        0.93       29.11     28.01 o
 -11   1   8       32.52       42.38     26.53 o
 -10   1   8      187.73      176.59     17.59 o
  -9   1   8       16.83        9.05     14.20 o
  -8   1   8       36.32       33.91      8.49 o
  -7   1   8       19.27       15.09      6.16 o
  -6   1   8        2.40        1.80      4.56 o
  -5   1   8       14.31       12.27      3.61 o
  -4   1   8      313.85      329.44      9.50 o
  -3   1   8      443.18      482.40     11.07 o
  -2   1   8       15.26       22.78      3.71 o
  -1   1   8       48.00       58.65      4.87 o
   0   1   8     1752.47     1833.74     31.66 o
   1   1   8      278.98      275.02     10.83 o
   2   1   8       26.36       28.52      5.46 o
   3   1   8       71.99       74.75      7.40 o
   4   1   8       32.42       29.71      6.98 o
   5   1   8      639.40      700.87     24.75 o
   6   1   8      236.02      247.21     15.81 o
   7   1   8       53.99       42.40     11.51 o
   8   1   8        0.03        8.00     10.68 o
   9   1   8        0.33        1.78     11.22 o
 -12   2   8        3.57       61.91     29.11 o
 -11   2   8        1.42      -16.95     21.74 o
 -10   2   8        8.71       14.17      9.56 o
  -9   2   8       76.85       84.74     15.05 o
  -8   2   8      576.44      597.93     18.16 o
  -7   2   8      202.26      216.04     11.18 o
  -6   2   8       14.75       14.18      6.15 o
  -5   2   8       94.25       98.98      5.16 o
  -4   2   8       74.95       81.23      7.56 o
  -3   2   8      158.49      172.87      9.45 o
  -2   2   8        1.41        1.76      3.34 o
  -1   2   8       26.65       34.58      4.26 o
   0   2   8      271.70      289.19     10.93 o
   1   2   8      692.41      751.74     17.53 o
   2   2   8       57.33       62.25      6.09 o
   3   2   8       90.65       87.60      7.33 o
   4   2   8       12.06        4.87      5.84 o
   5   2   8        0.39        2.55      6.76 o
   6   2   8      153.32      152.73     15.61 o
   7   2   8      143.21      128.57     15.58 o
   8   2   8       44.20       41.90     14.52 o
 -12   3   8       99.34      197.54     40.91 o
 -11   3   8       20.90        2.21     21.00 o
 -10   3   8      236.63      271.41     28.75 o
  -9   3   8      215.19      231.25     17.49 o
  -8   3   8      162.96      151.32     10.17 o
  -7   3   8       88.79       95.60      9.50 o
  -6   3   8      303.20      315.64     14.03 o
  -5   3   8      145.30      129.99      9.05 o
  -4   3   8        9.51       24.87      5.82 o
  -3   3   8      306.83      306.84     11.58 o
  -2   3   8       98.59       94.42      7.61 o
  -1   3   8        3.91       -3.14      3.84 o
   0   3   8      248.58      234.00     10.35 o
   1   3   8      208.76      214.14     10.05 o
   2   3   8       38.07       47.48      6.63 o
   3   3   8      266.60      285.34     14.78 o
   4   3   8       11.69        5.43      6.82 o
   5   3   8       94.31       93.81     10.87 o
   6   3   8        9.72       22.97     10.55 o
   7   3   8       37.26       32.87     12.02 o
   8   3   8       55.60       74.88     17.04 o
 -12   4   8        5.05       32.06     26.16 o
 -11   4   8        0.02        6.95     16.77 o
 -10   4   8       10.00       26.91     12.04 o
  -9   4   8      168.90      163.50     19.57 o
  -8   4   8       84.23       86.16     12.57 o
  -7   4   8      138.13      136.53     10.57 o
  -6   4   8      456.83      425.38     15.55 o
  -5   4   8       86.83      105.04     17.36 o
  -4   4   8      314.47      316.42     11.51 o
  -3   4   8      164.11      174.44     12.80 o
  -2   4   8       39.62       34.90      5.91 o
  -1   4   8       44.77       52.77      4.81 o
   0   4   8       56.28       55.69      6.19 o
   1   4   8       18.78       22.77      5.56 o
   2   4   8        0.08       -5.45      4.54 o
   3   4   8       32.61       39.38      8.41 o
   4   4   8       30.30       31.15      7.94 o
   5   4   8        0.15        1.53      9.68 o
   6   4   8       41.66       37.95     11.77 o
   7   4   8       16.96       26.21     12.77 o
 -12   5   8        0.94       -3.68     24.32 o
 -11   5   8        1.58       12.91     20.08 o
 -10   5   8        0.72       -3.44     12.53 o
  -9   5   8       81.25       88.04     16.28 o
  -8   5   8       48.26       38.59     12.99 o
  -7   5   8       21.84       19.32     11.06 o
  -6   5   8     1472.39     1515.57     39.94 o
  -5   5   8      118.05      121.22      9.87 o
  -4   5   8      731.21      734.48     23.35 o
  -3   5   8      762.60      756.14     17.82 o
  -2   5   8       82.90       87.52      7.68 o
  -1   5   8        0.68       -5.09      4.48 o
   0   5   8       13.94       34.85      5.75 o
   1   5   8       37.17       38.74      6.29 o
   2   5   8      199.72      185.19     10.70 o
   3   5   8        0.46        3.63      5.62 o
   4   5   8       21.91       25.82      8.40 o
   5   5   8        6.32        7.15     10.02 o
   6   5   8       27.92       18.01     11.75 o
   7   5   8       90.36       87.04     22.98 o
 -11   6   8        1.01        0.33     12.18 o
 -10   6   8        0.11        6.47     20.45 o
  -9   6   8        0.15       -3.14     10.14 o
  -8   6   8      128.72      127.84     18.77 o
  -7   6   8        0.56       -1.93      8.83 o
  -6   6   8      258.96      266.52     23.72 o
  -5   6   8        0.92       -9.86     10.36 o
  -4   6   8     1327.02     1391.62     43.77 o
  -3   6   8       37.85       29.89     11.57 o
  -2   6   8        2.39        2.33      4.99 o
  -1   6   8       60.41       53.62      7.58 o
   0   6   8       42.35       55.66      6.33 o
   1   6   8      117.01      129.10     12.18 o
   2   6   8        4.25        3.20      6.73 o
   3   6   8       26.98       23.37      8.29 o
   4   6   8       24.32       19.98     10.25 o
   5   6   8        3.69        3.06      9.46 o
   6   6   8       31.53       79.44     16.98 o
 -11   7   8       22.82       28.50     15.61 o
 -10   7   8       12.37        6.23     12.37 o
  -9   7   8        7.48        9.98     11.27 o
  -8   7   8       12.27        4.47     11.25 o
  -7   7   8       60.74       53.48     13.90 o
  -6   7   8        4.63      -10.18     20.64 o
  -5   7   8      110.84      136.14     17.14 o
  -4   7   8      429.43      486.44     30.60 o
  -3   7   8       14.91        3.92      6.74 o
  -2   7   8      824.48      862.27     33.86 o
  -1   7   8        6.21       -2.43      9.76 o
   0   7   8       61.30       72.91     14.07 o
   1   7   8        5.67        4.84      9.68 o
   2   7   8       10.36       -2.27     11.05 o
   3   7   8       22.27       13.63     14.04 o
   4   7   8        1.78       -3.58      9.76 o
   5   7   8       42.35       59.98     14.18 o
 -11   8   8        1.08        1.04     13.22 o
 -10   8   8        3.79        5.74     20.64 o
  -9   8   8        9.83       17.37     12.95 o
  -8   8   8       44.80       52.74     14.77 o
  -7   8   8      105.68       80.45     30.41 o
  -6   8   8      191.99      213.24     20.52 o
  -5   8   8       13.99        3.35     10.87 o
  -4   8   8      106.79       99.96     16.49 o
  -3   8   8        0.05       -5.22     10.15 o
  -2   8   8        9.08       -7.91      9.46 o
  -1   8   8       37.59       18.30     11.22 o
   0   8   8       16.22        1.68      9.86 o
   1   8   8        9.97       -9.49      9.75 o
   2   8   8        0.02       -1.51     10.34 o
   3   8   8        0.40      -21.19     14.89 o
   4   8   8       11.77       13.37     13.16 o
 -10   9   8       36.45       25.93     33.90 o
  -9   9   8        3.79       -4.56     12.22 o
  -8   9   8        2.84        1.41     12.20 o
  -7   9   8       67.13       55.91     15.21 o
  -6   9   8       78.01       48.91     13.50 o
  -5   9   8      110.99       97.66     18.76 o
  -4   9   8       57.32       47.34     13.19 o
  -3   9   8      537.20      642.52     30.91 o
  -2   9   8      134.47      125.41     29.82 o
  -1   9   8       99.44      121.16     17.14 o
   0   9   8       31.65       32.86     12.77 o
   1   9   8       25.72       18.71     12.09 o
   2   9   8        0.68        3.83     11.36 o
   3   9   8        0.00      -10.69     11.55 o
  -9  10   8        1.40       -2.58     15.48 o
  -8  10   8        0.36       -4.20     12.50 o
  -7  10   8       15.05       -0.17     14.90 o
  -6  10   8       25.81       19.98     12.19 o
  -5  10   8        8.78        2.78      8.27 o
  -4  10   8      202.59      226.06     22.59 o
  -3  10   8      130.07      144.95     31.68 o
  -2  10   8       63.71       69.75     14.86 o
  -1  10   8       33.96       32.62     14.29 o
   0  10   8        1.22       -6.73     11.05 o
   1  10   8        1.65        3.80     11.87 o
   2  10   8       14.76       21.78     13.72 o
  -8  11   8       17.85       35.01     19.16 o
  -7  11   8        0.87      -15.80     17.21 o
  -6  11   8        6.58      -15.99     11.31 o
  -5  11   8        0.40      -10.26     10.70 o
  -4  11   8       50.90       44.50     21.13 o
  -3  11   8        0.05        3.51     12.72 o
  -2  11   8       39.28       44.66     36.90 o
  -1  11   8      155.70      178.97     20.88 o
   0  11   8        6.38       14.93     22.28 o
   1  11   8       55.40       40.43     15.34 o
  -7  12   8       10.62      -52.33     47.17 o
  -6  12   8        3.20        5.90     46.43 o
  -5  12   8       30.08       29.49     30.40 o
  -4  12   8        2.90        3.50     11.68 o
  -3  12   8        0.01        5.94     17.82 o
  -2  12   8        0.06      -17.66     11.77 o
  -1  12   8       23.54       31.87     22.98 o
   0 -17   9        1.44      -18.42     23.21 o
   1 -17   9       41.85       44.96     27.64 o
   2 -17   9        0.04       -6.63     21.37 o
   3 -17   9       25.34       47.57     19.53 o
   4 -17   9       57.60       77.39     28.01 o
   5 -17   9       28.44       50.35     16.88 o
   6 -17   9       53.91       24.32     23.22 o
  -2 -16   9       16.55       -4.23     24.87 o
  -1 -16   9        6.22      -26.66     22.29 o
   0 -16   9        3.47      -19.16     22.48 o
   1 -16   9       27.65       -4.79     20.64 o
   2 -16   9        0.00      -23.58     17.32 o
   3 -16   9       12.90       17.39     22.66 o
   4 -16   9        9.32       20.37     16.03 o
   5 -16   9       47.99       62.21     30.40 o
   6 -16   9       10.77        0.48     18.24 o
   7 -16   9        1.70       18.46     16.00 o
  -4 -15   9        0.01       36.48     38.69 o
  -3 -15   9        3.02       -8.46     23.30 o
  -2 -15   9        0.03       -6.04     21.48 o
  -1 -15   9        4.55       -9.95     18.79 o
   0 -15   9       23.41       -4.05     20.64 o
   1 -15   9        2.12      -21.00     18.42 o
   2 -15   9        2.97        4.82     33.90 o
   3 -15   9       20.66       23.38     17.87 o
   4 -15   9        3.75        6.35     12.50 o
   5 -15   9       22.96       52.49     16.02 o
   6 -15   9      212.26      241.66     40.18 o
   7 -15   9        2.22       16.07     16.03 o
   8 -15   9       55.15       74.39     19.46 o
  -5 -14   9       18.90       16.58     31.69 o
  -4 -14   9        9.96       21.58     22.46 o
  -3 -14   9       11.11       24.72     20.72 o
  -2 -14   9       22.41        0.97     20.70 o
  -1 -14   9      318.21      382.32     45.35 o
   0 -14   9      226.11      263.94     38.34 o
   1 -14   9       12.53       -5.16     13.37 o
   2 -14   9        1.15       -7.44      9.47 o
   3 -14   9       45.25       35.04     10.95 o
   4 -14   9       11.56        3.54     13.06 o
   5 -14   9        3.61       13.54     19.71 o
   6 -14   9        1.11       -3.60     12.21 o
   7 -14   9        7.89       29.26     14.56 o
   8 -14   9        3.56       -1.67     13.43 o
   9 -14   9        1.33       10.69     19.90 o
  -6 -13   9       15.49       46.43     19.53 o
  -5 -13   9        2.21       31.43     15.55 o
  -4 -13   9       21.51       24.62     12.17 o
  -3 -13   9       67.12       48.51     22.92 o
  -2 -13   9       18.12       33.03     20.67 o
  -1 -13   9       60.35       11.06     21.37 o
   0 -13   9      143.67      151.35     15.39 o
   1 -13   9      361.87      324.33     20.70 o
   2 -13   9       42.33       35.67     10.48 o
   3 -13   9        0.69       -6.90      8.51 o
   4 -13   9       21.77       18.53     10.88 o
   5 -13   9       15.23       19.40      9.76 o
   6 -13   9      111.64      115.62     18.73 o
   7 -13   9        0.62       11.95     16.95 o
   8 -13   9       12.05       27.95     15.11 o
   9 -13   9       26.10       16.26     15.24 o
  -7 -12   9        0.03       39.80     20.27 o
  -6 -12   9       36.81       22.16     14.65 o
  -5 -12   9        0.26       -7.35     15.66 o
  -4 -12   9       11.59       17.91     17.68 o
  -3 -12   9       12.31       19.03     11.84 o
  -2 -12   9       54.72       36.72     16.65 o
  -1 -12   9        7.44       15.00      7.78 o
   0 -12   9       54.86       55.20     11.44 o
   1 -12   9      102.58       92.08     13.74 o
   2 -12   9       91.63       87.79     12.81 o
   3 -12   9      217.49      217.11     17.30 o
   4 -12   9        1.04       -3.50      7.82 o
   5 -12   9        4.55       -9.36      8.20 o
   6 -12   9        0.40        5.76     14.19 o
   7 -12   9      323.74      308.73     28.36 o
   8 -12   9       38.25       38.68     15.20 o
   9 -12   9        4.42        5.30     14.58 o
  -7 -11   9       23.57        7.49     29.11 o
  -6 -11   9       38.49       33.19     16.22 o
  -5 -11   9       24.16       56.12     15.09 o
  -4 -11   9       25.76       48.69     12.98 o
  -3 -11   9      150.08      139.92     16.42 o
  -2 -11   9        0.96       -0.11      7.69 o
  -1 -11   9       59.10       61.94      9.08 o
   0 -11   9       54.51       42.94      8.56 o
   1 -11   9      352.22      330.24     19.56 o
   2 -11   9       50.59       52.27     11.13 o
   3 -11   9      119.96      115.86     14.28 o
   4 -11   9        0.02        6.67      7.98 o
   5 -11   9      423.79      381.95     21.17 o
   6 -11   9      109.13      124.95     14.49 o
   7 -11   9      132.27      147.51     20.62 o
   8 -11   9      194.48      191.31     23.72 o
   9 -11   9        1.54       37.38     22.48 o
  10 -11   9       19.93       59.68     18.48 o
  -8 -10   9        2.29       19.58     23.58 o
  -7 -10   9       39.56       40.59     17.86 o
  -6 -10   9       27.98       20.14     14.84 o
  -5 -10   9       51.75       60.68     22.47 o
  -4 -10   9      184.25      182.77     20.95 o
  -3 -10   9      232.49      230.08     16.40 o
  -2 -10   9      215.83      208.66     13.29 o
  -1 -10   9      137.90      130.75     11.94 o
   0 -10   9       53.31       57.89      9.49 o
   1 -10   9        1.96       11.07      6.81 o
   2 -10   9      190.21      192.68     11.36 o
   3 -10   9       46.50       45.96     10.31 o
   4 -10   9       13.19       12.56      8.76 o
   5 -10   9       47.08       60.91     11.35 o
   6 -10   9       37.01       46.65     11.01 o
   7 -10   9      505.61      546.37     33.08 o
   8 -10   9       24.91       46.83     13.63 o
   9 -10   9        9.75       14.53     14.78 o
  10 -10   9        5.22       25.49     17.50 o
  -9  -9   9        1.05       -8.41     32.98 o
  -8  -9   9       10.66       -1.57     23.58 o
  -7  -9   9       36.28       26.66     15.75 o
  -6  -9   9       58.76       57.59     17.42 o
  -5  -9   9        8.82        9.41     11.00 o
  -4  -9   9       72.26       77.21     11.55 o
  -3  -9   9      237.83      222.70     20.81 o
  -2  -9   9      356.06      382.80     17.48 o
  -1  -9   9      230.39      223.33     13.30 o
   0  -9   9        1.30       -0.15      6.84 o
   1  -9   9       26.93       14.89      6.78 o
   2  -9   9      243.86      243.69     15.31 o
   3  -9   9       29.77       35.30      6.47 o
   4  -9   9       99.83       94.53      8.47 o
   5  -9   9       76.53       69.99     11.73 o
   6  -9   9       21.31       10.41      8.84 o
   7  -9   9      249.10      304.37     71.89 o
   8  -9   9        3.65        0.94     12.38 o
   9  -9   9        0.15       10.21     22.66 o
  10  -9   9      300.56      268.68     36.50 o
  -9  -8   9        1.77       10.25     18.14 o
  -8  -8   9       16.50       -4.52     22.11 o
  -7  -8   9      101.55       61.59     17.62 o
  -6  -8   9       44.43       53.18     16.54 o
  -5  -8   9      203.35      255.21     33.25 o
  -4  -8   9      255.71      243.00     20.34 o
  -3  -8   9      333.90      335.66     15.14 o
  -2  -8   9       28.98       40.90      8.64 o
  -1  -8   9        0.04        2.71      6.90 o
   0  -8   9       12.39       10.49      6.31 o
   1  -8   9       57.38       68.19      7.99 o
   2  -8   9        3.01       -3.39      5.94 o
   3  -8   9      239.15      278.13     19.58 o
   4  -8   9      345.10      281.86     29.11 o
   5  -8   9       34.87       27.72      6.90 o
   6  -8   9       18.51       28.27      7.31 o
   7  -8   9      119.16      131.95     25.06 o
   8  -8   9      125.92      160.29     21.61 o
   9  -8   9        5.52       20.01     18.24 o
  10  -8   9      161.90      171.76     35.94 o
 -10  -7   9      122.91      146.51     26.60 o
  -9  -7   9       16.71        8.02     35.56 o
  -8  -7   9       22.19       30.08     16.38 o
  -7  -7   9      228.79      195.33     23.57 o
  -6  -7   9      158.21      146.33     42.39 o
  -5  -7   9      754.24      805.41     26.19 o
  -4  -7   9      420.91      418.71     14.76 o
  -3  -7   9       96.54      119.37      8.24 o
  -2  -7   9      533.72      541.10     18.76 o
  -1  -7   9      417.20      433.94     16.40 o
   0  -7   9      506.04      534.82     16.51 o
   1  -7   9      597.56      587.26     17.35 o
   2  -7   9       21.10       24.35      6.17 o
   3  -7   9      156.22      176.77     11.44 o
   4  -7   9      139.18      141.09     10.65 o
   5  -7   9        9.93        8.52      5.74 o
   6  -7   9      320.63      327.73     18.61 o
   7  -7   9       11.28       20.48      8.42 o
   8  -7   9       13.91        2.75     11.92 o
   9  -7   9      174.68      180.01     23.56 o
  10  -7   9       36.51       33.43     16.47 o
 -10  -6   9       60.00       69.93     21.77 o
  -9  -6   9       18.06       16.00     16.82 o
  -8  -6   9       34.98       19.25     21.01 o
  -7  -6   9      416.47      352.49     29.33 o
  -6  -6   9      104.20      121.83     15.64 o
  -5  -6   9        0.70        0.34      7.18 o
  -4  -6   9      175.34      183.28     20.87 o
  -3  -6   9       28.38       15.87      6.06 o
  -2  -6   9      194.35      232.21     11.65 o
  -1  -6   9      678.77      684.02     18.48 o
   0  -6   9       46.11       49.53      7.36 o
   1  -6   9       71.32       95.96      8.48 o
   2  -6   9      453.67      452.06     15.20 o
   3  -6   9        0.50        0.00      5.58 o
   4  -6   9      191.90      206.44     12.75 o
   5  -6   9        0.40       -3.07      5.16 o
   6  -6   9       56.58       57.55     10.39 o
   7  -6   9        1.91        5.65      7.09 o
   8  -6   9       27.45       24.26      9.84 o
   9  -6   9        5.54       21.17     14.22 o
  10  -6   9      277.94      279.82     49.03 o
 -11  -5   9        2.10        8.84     30.22 o
 -10  -5   9        3.80       17.28     17.84 o
  -9  -5   9       20.47       23.96     16.27 o
  -8  -5   9       73.37       69.39     17.80 o
  -7  -5   9       51.79       33.18     12.89 o
  -6  -5   9       22.11       14.33     11.21 o
  -5  -5   9      108.36      104.29      9.23 o
  -4  -5   9       23.17       28.41      6.22 o
  -3  -5   9        1.88        2.85      5.48 o
  -2  -5   9      203.23      235.57     11.60 o
  -1  -5   9       42.82       33.51      6.95 o
   0  -5   9      174.15      186.66     12.03 o
   1  -5   9      114.15      112.35      9.82 o
   2  -5   9        5.94        5.26      4.71 o
   3  -5   9       77.62       75.34      7.79 o
   4  -5   9       18.33       12.68      5.97 o
   5  -5   9       75.08       57.99     10.27 o
   6  -5   9        6.36        4.98      6.19 o
   7  -5   9       10.94        0.10      8.53 o
   8  -5   9      146.51      144.87     18.69 o
   9  -5   9       30.68       53.87     12.75 o
  10  -5   9        0.44      -10.72     15.37 o
 -11  -4   9        5.79      -11.42     40.72 o
 -10  -4   9       75.93       70.82     20.01 o
  -9  -4   9       56.29       39.34     27.45 o
  -8  -4   9      110.86      103.74     19.72 o
  -7  -4   9      435.70      375.99     22.94 o
  -6  -4   9      282.74      302.97     19.64 o
  -5  -4   9       95.65       87.88      7.86 o
  -4  -4   9      111.41      109.45      8.89 o
  -3  -4   9       87.29       84.21      8.37 o
  -2  -4   9      243.96      280.27     10.54 o
  -1  -4   9     1533.51     1557.48     30.81 o
   0  -4   9       13.99       17.87      5.84 o
   1  -4   9       83.49       88.90      7.99 o
   2  -4   9        9.20        7.62      5.10 o
   3  -4   9      288.61      308.91     15.16 o
   4  -4   9       53.08       22.85     12.68 o
   5  -4   9      314.85      317.27     19.63 o
   6  -4   9      120.97      118.65     11.05 o
   7  -4   9       82.36       77.38     19.36 o
   8  -4   9        9.97       13.64      9.36 o
   9  -4   9        0.99        1.61      9.25 o
  10  -4   9        1.61       19.59     14.06 o
 -11  -3   9        7.72        4.34     16.82 o
 -10  -3   9       13.16       38.11     25.43 o
  -9  -3   9        1.03      -14.17     15.01 o
  -8  -3   9      192.03      168.76     17.41 o
  -7  -3   9       34.42       32.27     14.20 o
  -6  -3   9      183.73      193.94     12.38 o
  -5  -3   9      253.42      262.18     12.16 o
  -4  -3   9       17.68       25.75      6.61 o
  -3  -3   9       69.90       77.41      7.91 o
  -2  -3   9        1.03        1.88      5.68 o
  -1  -3   9      949.04      936.71     21.57 o
   0  -3   9      359.95      338.87     12.73 o
   1  -3   9       77.15       77.31      8.06 o
   2  -3   9       20.11       21.14      5.47 o
   3  -3   9       20.09       26.07      5.69 o
   4  -3   9      745.68      753.86     24.82 o
   5  -3   9       43.99       58.87      8.63 o
   6  -3   9        5.14        6.12      6.66 o
   7  -3   9       53.65       48.70     13.24 o
   8  -3   9       13.37       10.76      9.83 o
   9  -3   9        0.08        8.88     10.54 o
  10  -3   9       90.40       55.14     25.66 o
 -11  -2   9        0.21       11.68     18.11 o
 -10  -2   9      116.40       99.14     29.48 o
  -9  -2   9       30.15       34.09     16.40 o
  -8  -2   9       54.27       55.82     13.16 o
  -7  -2   9       19.54       15.60      7.13 o
  -6  -2   9       20.20       30.15      7.86 o
  -5  -2   9        7.29        5.47      7.18 o
  -4  -2   9       18.54       28.75      6.78 o
  -3  -2   9       29.12       31.71      6.56 o
  -2  -2   9        9.01       -0.49      5.81 o
  -1  -2   9        0.91       -2.69      4.70 o
   0  -2   9      685.72      690.57     21.71 o
   1  -2   9      125.24      128.92      8.44 o
   2  -2   9        0.26        2.28      4.69 o
   3  -2   9       91.46       82.54      9.42 o
   4  -2   9       87.49       81.47      8.98 o
   5  -2   9       85.43       92.15     10.08 o
   6  -2   9       43.94       40.07      9.97 o
   7  -2   9        1.51        4.68      9.15 o
   8  -2   9       15.65        0.08      9.76 o
   9  -2   9       38.82       37.84     10.97 o
 -11  -1   9        6.16       48.27     29.11 o
 -10  -1   9      202.23      222.58     59.71 o
  -9  -1   9       19.02       12.96     15.74 o
  -8  -1   9       85.36       89.43     11.93 o
  -7  -1   9        0.39        2.15      6.15 o
  -6  -1   9      322.02      322.16     14.54 o
  -5  -1   9       74.75       79.10      8.15 o
  -4  -1   9       58.60       76.67      7.69 o
  -3  -1   9       71.17       80.27      7.39 o
  -2  -1   9      144.10      136.77      7.67 o
  -1  -1   9      109.41      122.19      7.86 o
   0  -1   9        0.32       -2.30      4.41 o
   1  -1   9     1084.80     1002.54     21.44 o
   2  -1   9        0.93        1.18      3.81 o
   3  -1   9      885.29      819.29     27.33 o
   4  -1   9       23.05       18.85      6.88 o
   5  -1   9      155.91      165.54     12.29 o
   6  -1   9        5.78       -1.72      7.82 o
   7  -1   9       17.26        3.56      9.11 o
   8  -1   9       14.02       -0.90     12.07 o
   9  -1   9       19.23       12.56      9.96 o
 -12   0   9        2.81       53.43     32.06 o
 -11   0   9        5.79        6.63     24.32 o
 -10   0   9        0.08       25.43     24.69 o
  -9   0   9       59.03       55.91     25.51 o
  -8   0   9        0.41        6.24      8.99 o
  -7   0   9       32.50       32.67      8.25 o
  -6   0   9       58.38       46.69      7.28 o
  -5   0   9        0.69        6.01      5.32 o
  -4   0   9        3.14       -6.47      4.32 o
  -3   0   9        8.40        5.01      3.80 o
  -2   0   9       20.84       25.72      4.85 o
  -1   0   9       73.76       83.83      6.86 o
   0   0   9       10.77        9.00      4.80 o
   1   0   9      188.76      199.85      9.90 o
   2   0   9      244.03      252.90     11.60 o
   3   0   9      134.64      133.17     11.44 o
   4   0   9       16.17       14.19      6.49 o
   5   0   9      360.06      404.37     17.46 o
   6   0   9      497.28      540.73     32.74 o
   7   0   9        4.54       -3.60      8.06 o
   8   0   9        1.52      -15.08     12.51 o
   9   0   9        0.25        4.82     11.61 o
 -12   1   9       97.89      179.48     40.17 o
 -11   1   9       15.67       62.64     29.11 o
 -10   1   9      282.26      287.18     42.40 o
  -9   1   9      231.15      221.39     17.17 o
  -8   1   9      214.85      207.56     13.81 o
  -7   1   9      271.15      281.34     13.04 o
  -6   1   9      150.40      142.99      9.59 o
  -5   1   9      244.08      257.56     10.86 o
  -4   1   9       69.62       84.27      5.22 o
  -3   1   9       47.15       55.84      4.93 o
  -2   1   9       43.54       40.39      5.02 o
  -1   1   9       82.66      101.68      7.04 o
   0   1   9      367.31      370.51     12.13 o
   1   1   9      648.15      626.06     31.08 o
   2   1   9        2.16        5.96      5.24 o
   3   1   9       81.27       80.10      9.07 o
   4   1   9        6.59       24.50      7.36 o
   5   1   9      420.78      455.19     18.86 o
   6   1   9       79.81       84.28     11.32 o
   7   1   9        0.31        0.42      9.96 o
   8   1   9        1.55        1.23     12.20 o
 -12   2   9       44.12       56.01     30.59 o
 -11   2   9        1.63       -7.00     23.58 o
 -10   2   9        6.40        4.50     15.87 o
  -9   2   9        5.59        5.22      9.43 o
  -8   2   9       35.33       20.89     12.39 o
  -7   2   9       90.83      102.60     12.71 o
  -6   2   9       46.06       43.90      6.34 o
  -5   2   9      500.39      477.47     15.18 o
  -4   2   9        7.50        3.88      5.91 o
  -3   2   9        1.08        8.89      6.67 o
  -2   2   9       96.97       92.76      5.61 o
  -1   2   9        1.53       -5.15      3.56 o
   0   2   9       70.80       80.29      9.14 o
   1   2   9       33.25       24.88      6.59 o
   2   2   9      127.55      137.84      9.41 o
   3   2   9       44.71       42.03      7.15 o
   4   2   9       57.30       55.02      8.15 o
   5   2   9      149.38      142.47     13.66 o
   6   2   9       49.16       43.82     12.04 o
   7   2   9       42.06       50.24     12.29 o
   8   2   9       19.52       19.84     12.54 o
 -12   3   9        3.41       16.95     30.58 o
 -11   3   9        0.08        2.95     22.48 o
 -10   3   9       38.06       30.27     23.03 o
  -9   3   9       13.65        5.00     10.86 o
  -8   3   9       24.70       19.77      9.46 o
  -7   3   9      334.30      318.02     19.00 o
  -6   3   9       65.64       65.11      8.76 o
  -5   3   9       23.56       30.95      6.75 o
  -4   3   9       42.16       57.60      7.36 o
  -3   3   9      263.66      279.18     12.62 o
  -2   3   9       15.15        7.12      4.65 o
  -1   3   9       99.36      103.47      7.24 o
   0   3   9        1.43        1.45      4.25 o
   1   3   9       35.40       34.91      6.27 o
   2   3   9      122.31      139.66      9.68 o
   3   3   9        0.57       -5.63      6.07 o
   4   3   9        8.60        5.51      9.14 o
   5   3   9       23.68       42.57     10.70 o
   6   3   9       39.03       29.91     17.96 o
   7   3   9       33.54       23.14     11.98 o
 -12   4   9       73.46      115.72     35.75 o
 -11   4   9       38.90       52.33     26.90 o
 -10   4   9        0.08        7.26     11.76 o
  -9   4   9        0.11      -12.59     11.42 o
  -8   4   9      407.99      464.35     29.15 o
  -7   4   9      204.45      236.25     43.31 o
  -6   4   9      182.18      206.35     13.87 o
  -5   4   9       20.04       20.81      6.28 o
  -4   4   9        6.79        7.13      7.86 o
  -3   4   9       74.16       77.89      7.51 o
  -2   4   9       66.02       68.50      7.42 o
  -1   4   9       64.31       72.53      7.08 o
   0   4   9       21.54       25.58      5.80 o
   1   4   9       64.63       64.95      7.88 o
   2   4   9       52.20       54.51      7.47 o
   3   4   9       26.89       12.87      7.44 o
   4   4   9       16.28        6.40      7.77 o
   5   4   9       62.12       47.74     11.87 o
   6   4   9       31.46       51.67     20.53 o
   7   4   9        1.47       -8.53     21.64 o
 -11   5   9       39.68       56.81     16.46 o
 -10   5   9       15.64       29.77     13.73 o
  -9   5   9       15.77        1.88     10.99 o
  -8   5   9        3.77       -7.92      9.91 o
  -7   5   9       63.48       41.68     21.74 o
  -6   5   9      177.04      178.28     17.81 o
  -5   5   9      129.70      108.59     15.01 o
  -4   5   9       87.52       85.43     25.99 o
  -3   5   9      555.81      535.37     20.39 o
  -2   5   9      306.50      298.13     19.48 o
  -1   5   9        4.62        4.68      6.36 o
   0   5   9        2.45        0.41      5.70 o
   1   5   9       21.17       22.60      7.91 o
   2   5   9        1.28        8.58      7.16 o
   3   5   9       74.68       59.40      8.55 o
   4   5   9       35.57       34.30      8.43 o
   5   5   9        2.77        7.84     10.92 o
   6   5   9        0.22       -0.63     11.36 o
 -11   6   9       47.29       66.72     17.61 o
 -10   6   9        0.99        7.25     11.99 o
  -9   6   9       15.00        1.16     10.86 o
  -8   6   9       57.89       59.09     15.46 o
  -7   6   9       10.35      -10.43     10.09 o
  -6   6   9       98.49      113.85     15.88 o
  -5   6   9       53.86       79.39     14.69 o
  -4   6   9      151.50      117.98     16.14 o
  -3   6   9        5.42       -1.26      9.96 o
  -2   6   9        0.09        3.03      9.68 o
  -1   6   9       96.72       90.89     15.08 o
   0   6   9        3.42       -4.27     10.04 o
   1   6   9        5.82       -3.36     10.98 o
   2   6   9       11.28        9.39      9.14 o
   3   6   9       69.32       48.47     11.80 o
   4   6   9        9.42        9.77      9.65 o
   5   6   9        0.07        5.86     11.11 o
 -11   7   9        3.03        0.40     16.40 o
 -10   7   9        0.08       -1.35     16.58 o
  -9   7   9       13.35       16.56     13.11 o
  -8   7   9        5.68      -13.24     19.53 o
  -7   7   9      221.34      208.93     31.89 o
  -6   7   9       37.73       38.62     12.41 o
  -5   7   9       17.90       14.99     11.35 o
  -4   7   9      307.08      317.55     26.53 o
  -3   7   9      243.63      244.08     40.74 o
  -2   7   9      515.84      533.12     40.99 o
  -1   7   9       43.63       43.39     12.84 o
   0   7   9      116.77      127.52     17.07 o
   1   7   9       79.25       85.52     14.93 o
   2   7   9      156.38      166.10     19.35 o
   3   7   9       48.76       45.52     14.68 o
   4   7   9        3.52       14.75     15.37 o
 -10   8   9       22.45       -0.56     25.61 o
  -9   8   9       12.87        3.00     12.53 o
  -8   8   9       27.56       -3.25     11.89 o
  -7   8   9       57.41       74.29     16.54 o
  -6   8   9       20.89       13.55     12.16 o
  -5   8   9       27.79       23.57     12.05 o
  -4   8   9       34.57       31.00     12.60 o
  -3   8   9       32.86       13.73     11.87 o
  -2   8   9       90.05      119.26     18.36 o
  -1   8   9      251.28      280.02     23.47 o
   0   8   9       53.93       80.68     15.00 o
   1   8   9       10.91       -2.60     10.93 o
   2   8   9        0.81       -1.48     11.07 o
   3   8   9        1.38        5.67     12.65 o
   4   8   9        0.99       -2.77     23.40 o
 -10   9   9       38.67       39.80     21.74 o
  -9   9   9       12.86        0.69     16.40 o
  -8   9   9        0.58       15.64     13.55 o
  -7   9   9       50.21       36.42     15.11 o
  -6   9   9        7.02      -13.84     10.91 o
  -5   9   9        2.12      -11.40     10.59 o
  -4   9   9        7.56       -2.88      9.08 o
  -3   9   9       17.06       14.19     12.58 o
  -2   9   9        1.82       -0.68     11.05 o
  -1   9   9       60.17       59.05     14.49 o
   0   9   9        0.15        0.00     11.32 o
   1   9   9        0.02      -11.11     11.19 o
   2   9   9       28.84        1.47     12.85 o
  -8  10   9       66.06       50.69     31.51 o
  -7  10   9        4.45       -8.05     13.82 o
  -6  10   9        8.55        1.21     11.80 o
  -5  10   9      107.07       93.05     16.60 o
  -4  10   9       15.26       15.90     12.84 o
  -3  10   9       36.19       12.95     17.47 o
  -2  10   9       21.37       15.88     16.77 o
  -1  10   9       16.15       13.58     12.73 o
   0  10   9        5.81        8.89     13.47 o
   1  10   9       36.59       34.34     16.05 o
  -7  11   9       10.69       14.74     16.95 o
  -6  11   9       31.10       13.50     14.73 o
  -5  11   9        0.57       -3.42     18.35 o
  -4  11   9       15.29       17.52     20.71 o
  -3  11   9        0.62       -5.79     12.22 o
  -2  11   9       14.80        0.72     12.23 o
  -1  11   9        3.55        9.72     12.95 o
   0 -17  10       10.57       15.85     25.43 o
   1 -17  10        0.90      -30.40     20.27 o
   2 -17  10        3.23      -29.29     19.53 o
   3 -17  10        1.17      -27.64     18.42 o
   4 -17  10       27.52       38.68     40.35 o
   5 -17  10       24.21       23.23     15.75 o
  -2 -16  10      133.70      118.37     29.19 o
  -1 -16  10       28.23       10.32     24.69 o
   0 -16  10       41.98       54.17     26.53 o
   1 -16  10        0.55      -26.53     17.69 o
   2 -16  10       19.30       29.85     22.85 o
   3 -16  10       20.43       22.38     37.40 o
   4 -16  10        7.10       27.43     24.32 o
   5 -16  10       43.70       51.84     17.19 o
   6 -16  10       23.21       26.77     22.29 o
   7 -16  10        0.01      -25.43     16.95 o
  -3 -15  10        4.55       -7.97     22.15 o
  -2 -15  10        0.63      -29.29     19.53 o
  -1 -15  10       26.67       12.53     24.69 o
   0 -15  10       89.22       75.18     27.64 o
   1 -15  10        2.86       -1.11     18.42 o
   2 -15  10        5.20       20.01     13.33 o
   3 -15  10        4.48       10.01     13.16 o
   4 -15  10       71.88       78.53     20.45 o
   5 -15  10        0.34        5.53     13.42 o
   6 -15  10        0.28        6.84     15.66 o
   7 -15  10        0.14       -1.01     14.06 o
   8 -15  10       16.22       19.16     23.58 o
  -4 -14  10        7.26      -39.24     26.16 o
  -3 -14  10       12.44       -7.43     20.38 o
  -2 -14  10        0.48      -31.53     22.48 o
  -1 -14  10        6.66        1.84     21.37 o
   0 -14  10        1.44       -5.53     18.42 o
   1 -14  10        5.65       29.39     15.66 o
   2 -14  10        8.23        9.00     17.32 o
   3 -14  10        3.23       16.97     17.87 o
   4 -14  10       38.09       27.90     12.80 o
   5 -14  10       60.93       64.47     16.29 o
   6 -14  10        2.37        0.36     14.56 o
   7 -14  10       16.70       29.70     15.24 o
   8 -14  10        0.09       13.56     16.58 o
  -6 -13  10        0.80       17.32     19.16 o
  -5 -13  10        3.97       -8.53     19.90 o
  -4 -13  10       24.68      -11.42     19.90 o
  -3 -13  10        9.95      -16.19     17.19 o
  -2 -13  10        0.16      -11.05     20.27 o
  -1 -13  10        8.13      -25.98     17.32 o
   0 -13  10       10.10       15.85     12.17 o
   1 -13  10       20.92       18.98     10.54 o
   2 -13  10       53.26       77.72     14.60 o
   3 -13  10      182.73      163.43     21.25 o
   4 -13  10      150.29      147.13     20.20 o
   5 -13  10        5.06       13.97     12.96 o
   6 -13  10        0.12        7.44     20.27 o
   7 -13  10       15.74       12.82     13.59 o
   8 -13  10       19.26       11.14     15.66 o
   9 -13  10        5.86        4.79     20.27 o
  -7 -12  10       40.29       80.34     25.06 o
  -6 -12  10        0.09      -14.16     15.66 o
  -5 -12  10       82.26       35.64     24.51 o
  -4 -12  10        4.48       11.22     13.28 o
  -3 -12  10       44.08       12.14     20.16 o
  -2 -12  10        0.04       -9.50      9.21 o
  -1 -12  10       18.53       41.31     13.65 o
   0 -12  10      112.11      117.22     14.02 o
   1 -12  10       31.75        6.48     10.07 o
   2 -12  10      146.07      144.19     15.37 o
   3 -12  10      236.42      269.53     19.46 o
   4 -12  10       36.21       30.10     10.43 o
   5 -12  10        0.00       13.98     11.95 o
   6 -12  10      404.84      388.98     75.41 o
   7 -12  10       31.92       39.38     14.70 o
   8 -12  10        4.18       32.59     15.79 o
   9 -12  10       33.44       45.22     17.85 o
  -7 -11  10       16.30       14.09     16.91 o
  -6 -11  10      151.90      125.78     26.17 o
  -5 -11  10        5.55        9.82     14.31 o
  -4 -11  10        0.40        4.94     11.41 o
  -3 -11  10      107.28       94.74     14.78 o
  -2 -11  10      173.04      181.86     16.38 o
  -1 -11  10      225.44      215.20     14.90 o
   0 -11  10       45.21       39.38      9.35 o
   1 -11  10       52.04       27.55     10.33 o
   2 -11  10      751.78      743.27     28.75 o
   3 -11  10       64.10       75.78     12.25 o
   4 -11  10        4.02        6.58      8.55 o
   5 -11  10       25.54       20.96     12.57 o
   6 -11  10      157.77      194.73     22.82 o
   7 -11  10        7.53        3.59     32.24 o
   8 -11  10       32.95       66.00     16.72 o
   9 -11  10        4.02       38.03     18.98 o
  -8 -10  10       10.49       18.16     21.93 o
  -7 -10  10       17.29       16.54     16.70 o
  -6 -10  10       37.56        6.08     14.17 o
  -5 -10  10      127.25      137.99     20.44 o
  -4 -10  10        0.06        6.05     10.54 o
  -3 -10  10        3.63       -1.78     10.85 o
  -2 -10  10       43.77       40.24      8.91 o
  -1 -10  10        1.63       -2.46      7.10 o
   0 -10  10        0.20       -9.98      6.65 o
   1 -10  10       16.79       26.36      7.55 o
   2 -10  10      241.12      240.07     15.23 o
   3 -10  10       12.41        9.95      8.75 o
   4 -10  10      539.93      492.58     23.23 o
   5 -10  10      276.17      313.71     21.17 o
   6 -10  10      143.99      134.32     19.48 o
   7 -10  10       58.59       53.01     15.64 o
   8 -10  10        2.88        8.84     16.95 o
   9 -10  10       22.34       50.88     17.35 o
  -9  -9  10        1.77       -5.62     31.51 o
  -8  -9  10       23.04       41.41     20.82 o
  -7  -9  10        5.10       -1.78     27.82 o
  -6  -9  10        2.71       -4.21     11.60 o
  -5  -9  10      261.67      265.81     25.86 o
  -4  -9  10      293.58      298.52     28.86 o
  -3  -9  10        8.43       10.33      9.71 o
  -2  -9  10      266.22      281.73     15.35 o
  -1  -9  10      120.91      139.06     11.82 o
   0  -9  10       79.94       95.25     10.22 o
   1  -9  10       18.84        7.69      6.91 o
   2  -9  10       75.87       72.31      9.36 o
   3  -9  10       59.75       56.34      7.80 o
   4  -9  10      381.80      325.55     17.08 o
   5  -9  10        0.63       -7.82     12.05 o
   6  -9  10       11.90       14.13     14.37 o
   7  -9  10       12.65       15.57     13.10 o
   8  -9  10       98.21       72.33     19.35 o
   9  -9  10        0.16       -4.71     13.69 o
  10  -9  10        1.74       33.90     25.79 o
  -9  -8  10        2.68       -7.74     53.25 o
  -8  -8  10      137.42      122.39     23.02 o
  -7  -8  10        0.23       -0.14     15.48 o
  -6  -8  10        8.95       13.46     14.74 o
  -5  -8  10      182.76      187.52     22.01 o
  -4  -8  10       60.16       46.96     10.52 o
  -3  -8  10      995.99     1005.40     25.11 o
  -2  -8  10      356.35      317.33     15.96 o
  -1  -8  10       72.97       82.22      9.89 o
   0  -8  10      169.49      191.12     12.47 o
   1  -8  10        0.00        3.89      6.78 o
   2  -8  10       80.18       75.57      9.25 o
   3  -8  10        1.06        1.14      5.61 o
   4  -8  10        2.10       -3.04      5.16 o
   5  -8  10        4.76        2.06      5.24 o
   6  -8  10       74.96       88.64     24.51 o
   7  -8  10      114.55      136.00     27.27 o
   8  -8  10       21.91       32.65     14.58 o
   9  -8  10        0.80       16.03     15.01 o
  10  -8  10       11.85       28.01     25.06 o
 -10  -7  10        4.16      -30.22     31.69 o
  -9  -7  10        9.17      -15.29     46.98 o
  -8  -7  10        7.98       15.35     17.13 o
  -7  -7  10      300.86      272.98     29.86 o
  -6  -7  10        2.68       -5.60     23.95 o
  -5  -7  10      591.51      536.41     71.81 o
  -4  -7  10      233.13      233.56     13.98 o
  -3  -7  10      666.42      646.38     19.55 o
  -2  -7  10     1447.08     1438.32     34.43 o
  -1  -7  10      164.31      178.40     12.38 o
   0  -7  10      144.35      182.46     12.34 o
   1  -7  10      255.76      260.05     14.33 o
   2  -7  10      199.96      196.51     13.62 o
   3  -7  10        2.78       -8.28      5.54 o
   4  -7  10        7.11       11.22      6.39 o
   5  -7  10        5.18        4.78      6.15 o
   6  -7  10        0.17        4.22     10.03 o
   7  -7  10       25.18       13.17      7.58 o
   8  -7  10       23.53       16.55     13.36 o
   9  -7  10      143.21      127.85     24.14 o
  10  -7  10        7.92        4.79     25.06 o
 -10  -6  10        7.35       -5.81     37.40 o
  -9  -6  10        4.14      -19.73     18.42 o
  -8  -6  10       23.09       31.47     18.98 o
  -7  -6  10        0.01      -22.39     14.92 o
  -6  -6  10       11.13       -3.57     10.70 o
  -5  -6  10       37.49       39.16     11.81 o
  -4  -6  10       10.14       -3.57      7.00 o
  -3  -6  10      385.22      389.04     15.06 o
  -2  -6  10       40.00       39.08     13.78 o
  -1  -6  10      266.18      263.83     14.47 o
   0  -6  10      105.25      126.26     11.04 o
   1  -6  10       11.71       20.81      6.98 o
   2  -6  10       73.79       73.19      8.84 o
   3  -6  10       71.05       69.34      8.83 o
   4  -6  10       75.88       96.18      9.93 o
   5  -6  10        8.94       -0.63      6.40 o
   6  -6  10      163.97      166.24     15.33 o
   7  -6  10        0.24        1.30      8.13 o
   8  -6  10        3.21        4.46      8.73 o
   9  -6  10        4.02        9.75     12.94 o
  10  -6  10       29.17       91.39     32.06 o
 -10  -5  10        2.43        6.32     21.93 o
  -9  -5  10        0.11        0.74     16.62 o
  -8  -5  10       38.56       41.35     16.93 o
  -7  -5  10        0.39        0.77     14.15 o
  -6  -5  10       53.29       28.49     12.60 o
  -5  -5  10      408.38      372.55     16.48 o
  -4  -5  10        1.54       -0.69      7.20 o
  -3  -5  10      244.98      242.51     13.88 o
  -2  -5  10      501.71      498.99     17.03 o
  -1  -5  10      391.60      402.12     23.80 o
   0  -5  10      322.38      319.15     13.70 o
   1  -5  10        6.99        6.20      5.87 o
   2  -5  10      100.60      101.62      9.81 o
   3  -5  10       76.22       90.12     11.23 o
   4  -5  10        1.20        5.51      5.75 o
   5  -5  10        1.16       -7.81      5.21 o
   6  -5  10       61.96       45.15     10.59 o
   7  -5  10        2.91       -1.60      8.43 o
   8  -5  10      185.20      196.24     18.60 o
   9  -5  10      116.85      121.99     17.90 o
 -11  -4  10        8.96      -36.85     29.11 o
 -10  -4  10        8.82       29.48     29.85 o
  -9  -4  10       34.89       37.17     17.70 o
  -8  -4  10       40.38       42.13     17.96 o
  -7  -4  10       11.22        6.38     12.45 o
  -6  -4  10       48.08       64.98      9.08 o
  -5  -4  10       40.93       43.36     13.99 o
  -4  -4  10      197.00      204.54     13.13 o
  -3  -4  10       30.29       31.57      7.21 o
  -2  -4  10      333.80      357.97     14.37 o
  -1  -4  10      192.69      195.53     11.30 o
   0  -4  10        0.90        3.87      5.83 o
   1  -4  10      257.13      269.70     12.75 o
   2  -4  10        2.93       -1.01      6.02 o
   3  -4  10      222.00      252.69     13.93 o
   4  -4  10        6.84       10.08      5.68 o
   5  -4  10       10.33        2.87      6.29 o
   6  -4  10      106.28       82.01     11.97 o
   7  -4  10       27.64       32.73     10.41 o
   8  -4  10       27.86       25.73     12.77 o
   9  -4  10       14.92        7.00     10.44 o
 -11  -3  10        1.69       19.90     19.40 o
 -10  -3  10       40.39       48.32     19.40 o
  -9  -3  10        4.28        9.05     18.61 o
  -8  -3  10        4.10      -15.66     13.69 o
  -7  -3  10        1.54      -16.07     11.07 o
  -6  -3  10       55.48       46.67      8.83 o
  -5  -3  10        1.46        2.19      7.14 o
  -4  -3  10       69.49       58.16      8.14 o
  -3  -3  10       50.29       60.00      8.00 o
  -2  -3  10      158.38      168.69     10.50 o
  -1  -3  10      306.48      307.57     13.34 o
   0  -3  10     1103.62     1126.27     25.18 o
   1  -3  10      106.91      112.98      8.73 o
   2  -3  10      349.15      341.96     14.34 o
   3  -3  10      176.46      179.70     12.13 o
   4  -3  10        6.05        7.76      6.81 o
   5  -3  10       81.06       87.33      9.84 o
   6  -3  10        4.02        6.67      8.62 o
   7  -3  10       28.67       34.06     10.44 o
   8  -3  10        3.89       -3.51     15.11 o
   9  -3  10       22.80       31.44     12.30 o
 -11  -2  10       12.72       21.37     24.32 o
 -10  -2  10        0.01        7.22     23.40 o
  -9  -2  10       22.83        1.46     20.08 o
  -8  -2  10       60.37       31.82     13.17 o
  -7  -2  10       30.21       22.02      8.31 o
  -6  -2  10       25.36       20.01      7.66 o
  -5  -2  10        4.47        8.02      6.86 o
  -4  -2  10      125.69      133.29      9.72 o
  -3  -2  10       30.18       36.74      6.94 o
  -2  -2  10       16.47       16.30      6.21 o
  -1  -2  10      906.20      888.64     20.05 o
   0  -2  10       79.64      101.02      8.07 o
   1  -2  10      217.38      253.89     11.73 o
   2  -2  10       88.70       93.08      8.65 o
   3  -2  10        3.61        8.05      6.02 o
   4  -2  10       48.61       45.64      7.97 o
   5  -2  10        0.59       -9.13      6.08 o
   6  -2  10       13.11       -2.64      8.39 o
   7  -2  10        5.41       -3.50      8.90 o
   8  -2  10       20.90       13.43     10.89 o
   9  -2  10       21.70       28.12     10.89 o
 -11  -1  10       73.60      141.15     34.64 o
 -10  -1  10       20.84       17.32     24.69 o
  -9  -1  10       27.88        2.52     15.01 o
  -8  -1  10       63.35       38.63      7.50 o
  -7  -1  10        7.16       -8.42      7.77 o
  -6  -1  10      367.35      381.60     20.21 o
  -5  -1  10       49.34       46.53      7.80 o
  -4  -1  10       56.31       66.15      7.86 o
  -3  -1  10        2.02       -3.60      5.55 o
  -2  -1  10        7.44        5.42      4.86 o
  -1  -1  10        0.00        2.44      4.96 o
   0  -1  10        3.55        0.13      4.90 o
   1  -1  10      424.42      412.97     14.20 o
   2  -1  10     1225.52     1181.10     27.58 o
   3  -1  10     2374.41     2281.67     53.55 o
   4  -1  10      144.59      162.63     12.32 o
   5  -1  10      141.44      172.53     13.34 o
   6  -1  10      116.72      138.29     19.33 o
   7  -1  10       28.50       23.56      9.44 o
   8  -1  10        9.88        6.91      9.72 o
   9  -1  10        1.21      -10.53     30.95 o
 -11   0  10       16.30       51.59     28.74 o
 -10   0  10        8.20      -26.53     21.37 o
  -9   0  10      103.77      118.93     20.69 o
  -8   0  10       28.92       25.73     10.66 o
  -7   0  10      294.86      296.92     15.61 o
  -6   0  10       25.33       22.93      7.38 o
  -5   0  10        7.00        3.42      5.99 o
  -4   0  10       37.13       35.27      5.63 o
  -3   0  10       11.16        9.78      4.40 o
  -2   0  10       81.34       88.70      7.01 o
  -1   0  10       56.13       58.77      6.55 o
   0   0  10      218.14      232.96     14.48 o
   1   0  10       84.32       74.08      7.55 o
   2   0  10      523.45      529.01     17.97 o
   3   0  10       87.70       94.80      9.97 o
   4   0  10       84.60       87.18     10.03 o
   5   0  10        0.74        4.32      8.65 o
   6   0  10       18.05       19.22      8.77 o
   7   0  10        0.94       -3.91      8.24 o
   8   0  10       25.04        5.63     17.98 o
 -11   1  10       21.89       11.79     25.80 o
 -10   1  10        7.86       -8.84     24.69 o
  -9   1  10       67.89       52.26     11.69 o
  -8   1  10      106.23      109.52     14.70 o
  -7   1  10      167.99      180.79     22.11 o
  -6   1  10      493.98      525.76     16.09 o
  -5   1  10       24.84       33.66      6.06 o
  -4   1  10       61.19       64.45      6.58 o
  -3   1  10       40.83       45.42      5.35 o
  -2   1  10      311.10      289.81     12.73 o
  -1   1  10       72.38       73.52      6.94 o
   0   1  10        4.87        5.54      5.27 o
   1   1  10       67.90       75.10      7.93 o
   2   1  10      517.04      529.24     17.95 o
   3   1  10      186.78      202.70     13.14 o
   4   1  10       88.84       91.37     11.73 o
   5   1  10      214.55      217.42     20.15 o
   6   1  10      124.04      134.35     13.54 o
   7   1  10       25.55        9.62     11.25 o
   8   1  10        7.55       -5.14     14.36 o
 -11   2  10        2.27       38.69     29.48 o
 -10   2  10      164.55      154.44     36.49 o
  -9   2  10      234.13      241.73     23.31 o
  -8   2  10       36.64       17.31     10.51 o
  -7   2  10      367.04      401.67     20.63 o
  -6   2  10      144.80      141.95     11.85 o
  -5   2  10       53.00       58.11      8.67 o
  -4   2  10       56.87       57.89      7.57 o
  -3   2  10      215.31      254.30     15.84 o
  -2   2  10       35.71       33.32      4.99 o
  -1   2  10       15.97       11.46      5.77 o
   0   2  10       27.79       27.96     10.31 o
   1   2  10      193.32      204.94     10.92 o
   2   2  10        0.75        1.28      6.65 o
   3   2  10       61.17       69.90      8.45 o
   4   2  10       58.26       58.70      9.15 o
   5   2  10        1.24       -4.61     10.80 o
   6   2  10      402.05      405.41     24.63 o
   7   2  10       38.57       38.75     13.10 o
 -11   3  10        0.49       47.54     26.53 o
 -10   3  10       29.13       36.16     13.89 o
  -9   3  10      117.05      101.75     17.86 o
  -8   3  10      113.07      102.21     17.45 o
  -7   3  10       42.17       51.96     11.81 o
  -6   3  10        0.96        0.00      9.90 o
  -5   3  10        3.41        1.15      6.41 o
  -4   3  10      280.47      275.99     12.37 o
  -3   3  10       57.64       61.74      7.62 o
  -2   3  10      324.02      325.71     13.49 o
  -1   3  10       50.44       56.23      6.66 o
   0   3  10        4.87        8.10      5.52 o
   1   3  10        7.69        5.40      6.00 o
   2   3  10       37.44       39.43      8.05 o
   3   3  10        7.23       14.79      8.29 o
   4   3  10       27.24       30.29      8.66 o
   5   3  10       18.96        9.30     10.69 o
   6   3  10        5.97       -7.00     10.06 o
   7   3  10       28.19       40.18     34.14 o
 -11   4  10       20.42       28.74     27.64 o
 -10   4  10       17.55        6.88     12.22 o
  -9   4  10       74.26       51.96     15.07 o
  -8   4  10       21.61       26.54     12.99 o
  -7   4  10       20.07       26.88     12.84 o
  -6   4  10        2.18      -22.13     32.80 o
  -5   4  10       66.77       97.70     14.26 o
  -4   4  10       10.19       17.54      7.01 o
  -3   4  10       32.27       38.46      7.64 o
  -2   4  10       38.07       34.74      7.96 o
  -1   4  10       78.63       74.29     11.03 o
   0   4  10       94.35       86.40      8.56 o
   1   4  10      123.67      123.27     13.09 o
   2   4  10       11.67        4.08      6.74 o
   3   4  10        0.78        3.28      8.62 o
   4   4  10        0.03        3.84     12.07 o
   5   4  10        3.96       16.34     13.15 o
   6   4  10       45.58       61.89     13.53 o
 -11   5  10        0.01        5.15     16.95 o
 -10   5  10        3.79       22.62     18.61 o
  -9   5  10       11.02       11.28     13.22 o
  -8   5  10        6.95       14.06     11.98 o
  -7   5  10       43.46       50.10     14.90 o
  -6   5  10        1.90       -0.60     11.05 o
  -5   5  10       14.64       22.41     20.74 o
  -4   5  10      121.13      125.03     16.30 o
  -3   5  10        4.44        3.72     10.57 o
  -2   5  10        0.58        6.60     10.36 o
  -1   5  10      167.57      160.20     24.64 o
   0   5  10       19.47       22.49     12.26 o
   1   5  10      136.72      137.21     17.47 o
   2   5  10        0.03       -8.09      9.04 o
   3   5  10       26.51       15.79     11.70 o
   4   5  10       34.54       33.97     11.51 o
   5   5  10       17.10       24.27     13.03 o
 -11   6  10       42.10       38.33     20.64 o
 -10   6  10        0.41        1.62     12.75 o
  -9   6  10       11.01       10.15     13.77 o
  -8   6  10        4.18        1.08     11.94 o
  -7   6  10       16.71       16.48     13.22 o
  -6   6  10       94.77       92.06     17.23 o
  -5   6  10        2.57        2.68     10.41 o
  -4   6  10       42.24       39.01     12.58 o
  -3   6  10      193.65      228.90     20.57 o
  -2   6  10        2.18        3.50     10.55 o
  -1   6  10        2.80        3.72     10.74 o
   0   6  10        0.56       -2.30     12.83 o
   1   6  10        5.40       -7.50     10.52 o
   2   6  10        3.56        8.77     15.10 o
   3   6  10       21.17       28.90     13.53 o
   4   6  10        0.13       -4.58     15.68 o
 -10   7  10        0.34        4.39     13.55 o
  -9   7  10       32.60       25.03     15.73 o
  -8   7  10        0.20      -16.39     11.16 o
  -7   7  10       11.29      -17.62     18.24 o
  -6   7  10       54.50       23.10     21.19 o
  -5   7  10       80.07       54.40     13.29 o
  -4   7  10      118.99      117.86     17.12 o
  -3   7  10       72.01       25.42     13.55 o
  -2   7  10      504.35      481.25     27.77 o
  -1   7  10       11.85       11.16     13.61 o
   0   7  10        0.52       -6.71     11.27 o
   1   7  10       11.90        6.00     12.71 o
   2   7  10       17.34       10.24     13.79 o
   3   7  10       34.24       22.58     14.61 o
   4   7  10        0.54        5.35     31.51 o
 -10   8  10       11.66       12.53     17.69 o
  -9   8  10        4.79       -8.11     23.58 o
  -8   8  10       28.03       39.51     15.88 o
  -7   8  10        4.78        3.58     21.19 o
  -6   8  10       18.25       -3.11     18.42 o
  -5   8  10        6.14        5.45     12.84 o
  -4   8  10       17.93       12.99     16.74 o
  -3   8  10       58.29       66.01     30.93 o
  -2   8  10      466.80      502.46     36.99 o
  -1   8  10        0.00        3.67     18.93 o
   0   8  10       93.80       95.98     16.96 o
   1   8  10       36.39       29.79     13.73 o
   2   8  10        8.90       -2.36     14.47 o
   3   8  10       27.74        2.21     22.11 o
  -9   9  10        1.82      -18.24     21.37 o
  -8   9  10        7.47      -11.46     13.77 o
  -7   9  10       14.86      -11.98     26.35 o
  -6   9  10        5.15      -32.87     22.11 o
  -5   9  10       31.46       21.63     13.00 o
  -4   9  10       56.27       11.04     30.14 o
  -3   9  10        0.00       -3.47     17.84 o
  -2   9  10       21.56       25.20     12.99 o
  -1   9  10       13.78        4.01     18.14 o
   0   9  10      127.77      146.17     31.92 o
   1   9  10        0.83       -3.80     12.37 o
  -7  10  10        0.36      -20.20     20.27 o
  -6  10  10        0.29      -22.55     19.90 o
  -5  10  10        0.95      -11.67     11.76 o
  -4  10  10        0.35       13.75     13.16 o
  -3  10  10        0.06       -4.35     21.47 o
  -2  10  10      140.82      174.88     40.09 o
  -1  10  10       45.96       48.84     22.88 o
   0  10  10        1.74      -12.90     17.69 o
  -4  11  10        0.44       20.64     40.53 o
   2 -17  11       10.58        8.11     23.22 o
   3 -17  11       13.60        8.48     22.85 o
  -1 -16  11       33.40       25.80     23.95 o
   0 -16  11       25.95       20.27     25.06 o
   1 -16  11        0.03      -26.90     18.79 o
   2 -16  11       17.99       -4.42     21.37 o
   3 -16  11        4.05       11.01     35.19 o
   4 -16  11        2.32       24.24     23.03 o
   5 -16  11      132.81      185.80     24.81 o
   6 -16  11        3.72       31.77     24.14 o
  -3 -15  11      162.66      180.60     39.44 o
  -2 -15  11        0.48      -33.95     22.66 o
  -1 -15  11        0.86       10.32     22.11 o
   0 -15  11       54.07       37.59     25.06 o
   1 -15  11        2.40      -24.87     16.58 o
   2 -15  11       55.70       41.29     15.72 o
   3 -15  11        1.02      -10.45     32.43 o
   4 -15  11       40.29       58.29     16.67 o
   5 -15  11       16.44       36.28     15.63 o
   6 -15  11       11.72       48.18     17.26 o
   7 -15  11       69.11      110.91     21.44 o
  -4 -14  11        5.88      -25.98     17.32 o
  -3 -14  11        0.00      -32.06     21.37 o
  -2 -14  11       10.26       -3.42     18.67 o
  -1 -14  11       11.00        9.58     22.11 o
   0 -14  11      165.76      129.01     29.86 o
   1 -14  11       21.24       32.44     14.01 o
   2 -14  11        6.04        5.95     12.90 o
   3 -14  11        2.68       21.23     21.00 o
   4 -14  11       62.45       86.43     18.08 o
   5 -14  11        3.78        3.65     23.40 o
   6 -14  11       75.12      107.26     20.02 o
   7 -14  11      124.96      164.18     24.54 o
  -5 -13  11       23.76       12.53     29.85 o
  -4 -13  11       36.36      -15.11     24.69 o
  -3 -13  11       36.71       30.59     23.95 o
  -2 -13  11        0.91      -16.03     10.69 o
  -1 -13  11       41.30        6.26     19.90 o
   0 -13  11      405.64      444.83     44.43 o
   1 -13  11       81.35       92.79     16.42 o
   2 -13  11        7.07       15.07     20.45 o
   3 -13  11       24.91       18.39     13.63 o
   4 -13  11       82.90       72.56     16.36 o
   5 -13  11       24.57       39.61     14.50 o
   6 -13  11       50.62       97.13     38.51 o
   7 -13  11       38.12       46.43     17.17 o
   8 -13  11        0.74       16.79     22.11 o
  -6 -12  11        4.60       22.13     16.43 o
  -5 -12  11       14.12        3.13     13.61 o
  -4 -12  11        2.57      -11.50     25.98 o
  -3 -12  11        9.33        9.16     13.34 o
  -2 -12  11       23.66       13.91     11.61 o
  -1 -12  11        3.54      -12.53     16.21 o
   0 -12  11        6.85        2.71     17.13 o
   1 -12  11       66.93       51.28     14.37 o
   2 -12  11      568.03      630.87     34.29 o
   3 -12  11       73.80       89.97     17.15 o
   4 -12  11       87.63      121.63     19.40 o
   5 -12  11        0.87        3.45     22.48 o
   6 -12  11        3.92        7.38     13.11 o
   7 -12  11      227.38      237.11     27.24 o
   8 -12  11        7.63       -6.50     13.99 o
  -7 -11  11      152.82      148.16     24.88 o
  -6 -11  11       24.82       17.01     15.53 o
  -5 -11  11       50.49       32.56     18.24 o
  -4 -11  11        8.34       10.99     30.40 o
  -3 -11  11       69.43       70.65     15.57 o
  -2 -11  11       13.93       14.64     11.32 o
  -1 -11  11      227.62      217.38     14.49 o
   0 -11  11       35.10       39.81      9.10 o
   1 -11  11       19.26       37.70     10.94 o
   2 -11  11       34.29       40.43     13.63 o
   3 -11  11      170.88      160.22     17.96 o
   4 -11  11       25.95       32.49     13.27 o
   5 -11  11        2.03       10.36     11.52 o
   6 -11  11       54.53       57.48     16.00 o
   7 -11  11        5.07       -4.99     12.83 o
   8 -11  11        0.03       16.07     15.31 o
   9 -11  11        2.09       -3.68     19.90 o
  -8 -10  11        0.07       -1.22     41.82 o
  -7 -10  11        0.16        1.04     18.06 o
  -6 -10  11        6.89       20.37     16.21 o
  -5 -10  11       89.78      100.42     19.29 o
  -4 -10  11        1.53      -10.86     17.13 o
  -3 -10  11        0.18      -11.61     10.79 o
  -2 -10  11       53.57       58.97      9.98 o
  -1 -10  11       25.88       47.07      8.94 o
   0 -10  11      108.42      107.41     11.08 o
   1 -10  11      379.59      368.49     18.04 o
   2 -10  11      148.86      173.31     15.79 o
   3 -10  11        0.27        1.28      7.81 o
   4 -10  11        0.07       -9.92      9.21 o
   5 -10  11        1.24       17.19     11.52 o
   6 -10  11       81.58       82.01     17.21 o
   7 -10  11        3.49       19.37     28.56 o
   8 -10  11       33.48       37.66     15.95 o
   9 -10  11        1.54        8.54     25.43 o
  -8  -9  11       34.52        7.16     33.72 o
  -7  -9  11        9.21       -0.52     19.71 o
  -6  -9  11       78.83       84.70     18.86 o
  -5  -9  11       55.90       42.75     15.27 o
  -4  -9  11        3.61        1.53     12.73 o
  -3  -9  11      111.77      112.02     13.06 o
  -2  -9  11       40.02       47.27      9.62 o
  -1  -9  11      288.40      303.43     16.47 o
   0  -9  11       80.40       77.39     10.11 o
   1  -9  11       58.21       73.88      9.71 o
   2  -9  11      245.92      252.07     20.33 o
   3  -9  11      101.14       90.90      9.93 o
   4  -9  11       17.13        1.93      8.65 o
   5  -9  11       15.66        1.20      9.24 o
   6  -9  11       24.24       20.40     17.14 o
   7  -9  11       68.29       87.77     18.61 o
   8  -9  11        0.07        5.18     12.17 o
   9  -9  11        7.12       15.72     15.73 o
  -9  -8  11        4.72       -0.79     18.57 o
  -8  -8  11        1.60       -0.11     23.95 o
  -7  -8  11       72.07       64.22     19.03 o
  -6  -8  11       25.57       24.78     24.51 o
  -5  -8  11        0.85       -4.63     22.29 o
  -4  -8  11      158.32      150.61     16.20 o
  -3  -8  11       17.95       -2.79      8.25 o
  -2  -8  11       11.19        5.19      8.24 o
  -1  -8  11        0.41       -8.01      7.33 o
   0  -8  11       13.77       21.74      8.20 o
   1  -8  11       15.85        3.73      7.04 o
   2  -8  11      320.30      344.55     16.39 o
   3  -8  11       38.21       30.59      7.85 o
   4  -8  11       17.23       21.39      7.49 o
   5  -8  11        6.14       -8.33      6.94 o
   6  -8  11       11.26        2.17     11.60 o
   7  -8  11       64.23       22.78      8.50 o
   8  -8  11       33.68       28.11     14.69 o
   9  -8  11        1.12       14.62     15.79 o
  -9  -7  11        0.79        3.83     20.08 o
  -8  -7  11       27.44       17.20     26.72 o
  -7  -7  11        0.08        5.12     15.73 o
  -6  -7  11      131.45       98.52     19.28 o
  -5  -7  11      104.25      107.70     22.30 o
  -4  -7  11      164.30      182.98     14.53 o
  -3  -7  11      325.86      364.15     20.61 o
  -2  -7  11      485.28      480.58     22.55 o
  -1  -7  11        7.88        3.91      7.19 o
   0  -7  11      176.26      169.07     12.73 o
   1  -7  11       14.10        8.57      9.20 o
   2  -7  11        6.20        4.78      8.67 o
   3  -7  11       93.03       77.88     10.37 o
   4  -7  11        0.78        5.58      6.27 o
   5  -7  11      118.69      121.51     13.25 o
   6  -7  11      221.62      213.31     17.50 o
   7  -7  11       70.67       82.33     25.43 o
   8  -7  11        9.32       21.60     14.52 o
   9  -7  11      105.06       41.62     58.23 o
 -10  -6  11       13.85       27.20     20.88 o
  -9  -6  11       84.60       61.36     42.20 o
  -8  -6  11        5.70      -12.74     15.67 o
  -7  -6  11       97.86       97.49     19.91 o
  -6  -6  11        7.62       -3.47     12.83 o
  -5  -6  11       56.67       66.28     13.37 o
  -4  -6  11       88.12       91.17     18.19 o
  -3  -6  11      243.78      218.51     14.37 o
  -2  -6  11      575.08      593.93     22.29 o
  -1  -6  11        0.52       -4.72      7.45 o
   0  -6  11       47.59       32.54      9.73 o
   1  -6  11       17.71       12.18      8.51 o
   2  -6  11        5.19       -5.06      5.05 o
   3  -6  11        8.96        4.78      6.24 o
   4  -6  11       21.66       12.70      7.55 o
   5  -6  11       80.47       81.23     11.46 o
   6  -6  11       31.90       12.24      8.97 o
   7  -6  11       14.32       31.17     10.23 o
   8  -6  11      213.71      222.21     27.83 o
   9  -6  11       27.39       28.28     17.35 o
 -10  -5  11        0.74      -16.53     22.29 o
  -9  -5  11       31.19       61.06     20.57 o
  -8  -5  11       38.62       29.84     17.94 o
  -7  -5  11      106.76       90.30     19.05 o
  -6  -5  11       69.45       70.62     13.93 o
  -5  -5  11      227.15      234.77     14.38 o
  -4  -5  11      138.00      156.17     12.37 o
  -3  -5  11      848.71      845.94     25.32 o
  -2  -5  11      179.81      183.15     13.19 o
  -1  -5  11       22.05       15.26      7.98 o
   0  -5  11     1469.40     1526.99     36.27 o
   1  -5  11        0.09       -3.74      6.38 o
   2  -5  11      120.47      130.40     11.55 o
   3  -5  11        0.88        4.25      6.72 o
   4  -5  11        0.96        2.93      6.26 o
   5  -5  11       15.10        6.39      5.90 o
   6  -5  11       28.83       41.04     20.29 o
   7  -5  11       31.56       23.37     10.42 o
   8  -5  11       44.11       41.92     12.57 o
   9  -5  11       65.33       90.62     22.11 o
 -10  -4  11        6.33       -9.65     16.99 o
  -9  -4  11       11.38       -2.40     29.66 o
  -8  -4  11        1.70      -20.67     13.78 o
  -7  -4  11        2.07      -18.17     13.63 o
  -6  -4  11        0.00       -3.30      7.22 o
  -5  -4  11        3.25       -7.11      7.24 o
  -4  -4  11       58.45       54.85      9.53 o
  -3  -4  11      373.97      413.13     18.06 o
  -2  -4  11       99.05      119.71     11.02 o
  -1  -4  11       20.16       12.23      6.96 o
   0  -4  11      942.71      927.40     26.31 o
   1  -4  11      305.10      314.24     15.91 o
   2  -4  11       88.94       88.31     10.21 o
   3  -4  11       49.81       72.22      9.05 o
   4  -4  11        8.04        1.86      8.44 o
   5  -4  11       21.61       30.13      9.41 o
   6  -4  11        0.12       -4.19      8.84 o
   7  -4  11       17.63        8.99      8.99 o
   8  -4  11       16.52        8.09     10.83 o
   9  -4  11      119.51      132.47     18.09 o
 -10  -3  11        9.08       53.80     26.90 o
  -9  -3  11       13.75      -18.61     15.69 o
  -8  -3  11        0.32      -28.90     21.00 o
  -7  -3  11        1.73      -17.28     11.52 o
  -6  -3  11      727.24      730.00     23.47 o
  -5  -3  11       55.43       47.00      9.22 o
  -4  -3  11       60.36       69.85      9.87 o
  -3  -3  11       84.07      114.17     16.02 o
  -2  -3  11       19.11       26.52      7.42 o
  -1  -3  11      356.81      375.36     15.14 o
   0  -3  11        8.62       -4.83      6.08 o
   1  -3  11     1212.88     1162.26     28.19 o
   2  -3  11      752.40      749.07     22.01 o
   3  -3  11        0.00        3.83      6.43 o
   4  -3  11      257.49      282.21     15.81 o
   5  -3  11       31.40       17.62      9.44 o
   6  -3  11       17.92       21.06     11.65 o
   7  -3  11        0.27        6.25      9.57 o
   8  -3  11       20.73        6.55     10.98 o
 -10  -2  11      102.75      113.14     32.06 o
  -9  -2  11       53.07       45.33     26.53 o
  -8  -2  11        7.01      -12.52     31.51 o
  -7  -2  11      113.07      111.06     12.91 o
  -6  -2  11       72.30       64.46      9.83 o
  -5  -2  11        2.96       -9.25      7.24 o
  -4  -2  11        0.44        6.61      6.71 o
  -3  -2  11      101.55      107.19      9.31 o
  -2  -2  11      350.46      367.55     14.56 o
  -1  -2  11      482.60      478.58     15.23 o
   0  -2  11      350.63      346.90     13.38 o
   1  -2  11      174.81      188.59     12.24 o
   2  -2  11       72.04       96.10     10.02 o
   3  -2  11       30.19       17.75      6.43 o
   4  -2  11       68.28       65.68     12.58 o
   5  -2  11       26.44        3.58      8.62 o
   6  -2  11       39.27       26.56     10.68 o
   7  -2  11        0.95       -0.31     10.37 o
   8  -2  11        0.03       11.51      9.94 o
 -11  -1  11       76.06       98.03     34.27 o
 -10  -1  11       65.08      105.40     32.06 o
  -9  -1  11       15.15       24.69     12.90 o
  -8  -1  11        2.18        1.49      8.46 o
  -7  -1  11       15.42       15.87      8.66 o
  -6  -1  11       43.26       30.28      8.53 o
  -5  -1  11       95.31       81.95      9.79 o
  -4  -1  11      230.98      196.62     11.21 o
  -3  -1  11       79.92       78.70      8.31 o
  -2  -1  11      317.67      312.14     12.08 o
  -1  -1  11      132.00      135.59      9.31 o
   0  -1  11       22.38       20.04      6.16 o
   1  -1  11     1858.31     1866.41     39.20 o
   2  -1  11      190.26      201.23     12.94 o
   3  -1  11      189.91      199.14     13.46 o
   4  -1  11      306.33      311.57     16.85 o
   5  -1  11        7.51        0.00      8.76 o
   6  -1  11        4.04      -11.55      9.07 o
   7  -1  11       30.05       21.40      9.96 o
   8  -1  11       14.39       -4.06     12.31 o
 -11   0  11       21.09       49.38     29.11 o
 -10   0  11       29.23       12.16     25.80 o
  -9   0  11       29.43       18.06     25.43 o
  -8   0  11       36.62       29.45     10.32 o
  -7   0  11      175.02      150.47     18.04 o
  -6   0  11       81.86       78.94     11.99 o
  -5   0  11       15.26        7.07      6.27 o
  -4   0  11      418.62      394.09     14.03 o
  -3   0  11       11.24       20.30      5.43 o
  -2   0  11        4.95       -3.00      5.33 o
  -1   0  11       12.46       17.04      5.81 o
   0   0  11       36.42       48.58      8.94 o
   1   0  11      345.43      346.56     15.16 o
   2   0  11      177.37      197.94     12.95 o
   3   0  11        2.69       -1.91      6.67 o
   4   0  11      501.46      512.81     19.90 o
   5   0  11       23.23       28.83     10.65 o
   6   0  11        5.29        2.87      8.98 o
   7   0  11        5.52       10.47      9.91 o
 -11   1  11        5.50      -21.00     26.90 o
 -10   1  11        5.80       11.05     26.16 o
  -9   1  11       28.21       12.28     11.50 o
  -8   1  11      223.24      194.73     17.57 o
  -7   1  11        2.30      -10.85      8.85 o
  -6   1  11      155.27      174.90     12.97 o
  -5   1  11        4.85        6.28      6.15 o
  -4   1  11       12.27        2.44      7.27 o
  -3   1  11      355.16      342.52     11.46 o
  -2   1  11      117.13      127.00      8.11 o
  -1   1  11       13.49        7.55      8.24 o
   0   1  11        0.14       -0.27      5.48 o
   1   1  11      321.37      334.33     18.76 o
   2   1  11       29.08       16.54      8.85 o
   3   1  11       64.52       66.21      9.60 o
   4   1  11        0.01        3.85      7.23 o
   5   1  11       89.13       93.85     12.03 o
   6   1  11      427.57      389.63     24.39 o
   7   1  11       15.58       18.44     16.81 o
 -11   2  11       10.55       26.90     30.22 o
 -10   2  11       12.45      -10.69     26.16 o
  -9   2  11      110.68      113.57     25.98 o
  -8   2  11        8.55        3.04     11.10 o
  -7   2  11       54.83       47.39     12.39 o
  -6   2  11       74.09       73.05     12.52 o
  -5   2  11       77.50       86.48     12.87 o
  -4   2  11       40.97       33.90      8.04 o
  -3   2  11       36.13       19.58      8.43 o
  -2   2  11       61.60       68.17      8.61 o
  -1   2  11        0.70       -9.34      6.23 o
   0   2  11        6.54        2.84      9.56 o
   1   2  11      216.76      225.41     13.31 o
   2   2  11       14.02       14.68      6.48 o
   3   2  11        1.46       -2.05      6.17 o
   4   2  11       26.89       36.00     10.60 o
   5   2  11       10.16       22.91     10.78 o
   6   2  11       13.37       12.83     11.44 o
 -11   3  11        7.58       22.11     28.01 o
 -10   3  11        1.24       -0.93     12.42 o
  -9   3  11       63.97       77.47     17.65 o
  -8   3  11       12.08       11.52     12.75 o
  -7   3  11      111.68      142.83     37.04 o
  -6   3  11        4.48       -4.93     11.19 o
  -5   3  11      164.82      183.23     15.24 o
  -4   3  11      295.33      274.88     17.27 o
  -3   3  11        5.39       13.88      7.94 o
  -2   3  11       12.91        9.36      7.49 o
  -1   3  11      176.34      161.30     15.90 o
   0   3  11       53.99       28.62      8.12 o
   1   3  11       28.42       34.98      8.03 o
   2   3  11       27.06       26.39      7.72 o
   3   3  11        0.18        0.57      8.16 o
   4   3  11       26.32       19.17     10.32 o
   5   3  11       32.16       24.76     11.44 o
   6   3  11        6.36       28.86     18.44 o
 -11   4  11       60.82       72.23     33.17 o
 -10   4  11        5.04        8.44     15.66 o
  -9   4  11       28.65       -4.61     17.50 o
  -8   4  11       38.56       15.50     19.72 o
  -7   4  11        3.69       21.12     13.67 o
  -6   4  11        2.84       -0.33     11.32 o
  -5   4  11       12.77       16.14     12.88 o
  -4   4  11        1.11        8.15     11.73 o
  -3   4  11       19.73       17.94     11.57 o
  -2   4  11      233.87      249.81     21.00 o
  -1   4  11       51.10       17.36     17.19 o
   0   4  11       43.44       32.97     23.85 o
   1   4  11        2.90      -12.27     10.31 o
   2   4  11        2.91       -7.60     11.23 o
   3   4  11       89.04       67.60     16.54 o
   4   4  11       25.96       36.88     12.02 o
   5   4  11        6.22       11.33     17.23 o
 -10   5  11       32.90       36.92     15.50 o
  -9   5  11       19.94       22.31     29.11 o
  -8   5  11       55.15       66.14     16.90 o
  -7   5  11      154.88      173.34     22.22 o
  -6   5  11       39.07       28.26     18.98 o
  -5   5  11       22.64       23.77     13.78 o
  -4   5  11        1.64       -3.87     18.63 o
  -3   5  11       31.43       33.81     12.41 o
  -2   5  11       55.99       52.69     14.00 o
  -1   5  11        4.05      -11.72     10.64 o
   0   5  11        2.13       -8.66     10.21 o
   1   5  11       27.68       55.08     14.74 o
   2   5  11       35.77       12.36     23.32 o
   3   5  11        0.15        2.05     12.78 o
   4   5  11       30.81       14.78     14.34 o
 -10   6  11        0.65       -9.29     12.46 o
  -9   6  11       15.92       32.66     23.58 o
  -8   6  11       12.44       16.13     14.17 o
  -7   6  11       53.14       57.28     16.72 o
  -6   6  11       29.41       37.01     14.95 o
  -5   6  11        2.15      -16.87     11.25 o
  -4   6  11       23.01       28.52     12.17 o
  -3   6  11       14.13       23.20     12.26 o
  -2   6  11       76.21      122.97     49.57 o
  -1   6  11        5.49       -1.50     11.42 o
   0   6  11       53.19       60.70     19.83 o
   1   6  11        3.29        1.78     12.28 o
   2   6  11       25.10       26.28     14.21 o
   3   6  11        2.19      -13.45     10.95 o
   4   6  11        0.60       -6.00     27.08 o
  -9   7  11        0.62       -3.81     14.31 o
  -8   7  11        0.24       -6.96     12.32 o
  -7   7  11       89.22       57.26     16.77 o
  -6   7  11       81.22       57.57     16.82 o
  -5   7  11        2.73      -15.15     11.86 o
  -4   7  11        2.70        0.03     12.77 o
  -3   7  11      201.08      188.24     36.72 o
  -2   7  11        4.74       11.38     12.25 o
  -1   7  11        3.13       18.13     12.31 o
   0   7  11      213.81      238.81     23.32 o
   1   7  11        0.25        6.96     12.36 o
   2   7  11       87.04       68.49     17.13 o
  -9   8  11        3.33        2.58     17.69 o
  -8   8  11        0.77      -22.91     30.22 o
  -7   8  11       24.40       19.54     14.72 o
  -6   8  11       28.13        0.86     13.80 o
  -5   8  11       20.15       -3.93     29.66 o
  -4   8  11       38.25       40.68     34.45 o
  -3   8  11       11.59       12.19     12.04 o
  -2   8  11       49.95       43.50     29.01 o
  -1   8  11      234.98      252.22     31.39 o
   0   8  11       95.94       97.81     17.88 o
   1   8  11        1.77        1.19     15.05 o
  -7   9  11        4.86      -10.40     13.55 o
  -6   9  11       13.74       20.44     15.51 o
  -5   9  11        2.84      -18.90     12.60 o
  -4   9  11      122.62      190.16     91.59 o
  -3   9  11       35.83       28.67     14.40 o
  -2   9  11       84.00       88.47     17.19 o
  -1   9  11       11.00       21.59     24.63 o
   0   9  11       48.17       43.14     19.58 o
  -4  10  11        1.14        0.00     25.43 o
  -3  10  11      138.93      261.31     54.18 o
   0 -16  12       20.22       30.22     25.43 o
   1 -16  12       18.38       24.32     24.32 o
   2 -16  12      111.00      122.73     31.70 o
   3 -16  12        5.53       23.12     40.90 o
   4 -16  12       29.61       88.04     30.40 o
   5 -16  12       36.44       70.38     26.53 o
  -2 -15  12       12.86       11.79     22.48 o
  -1 -15  12       35.34      -15.11     21.00 o
   0 -15  12       33.35       39.06     25.06 o
   1 -15  12       41.97       33.17     23.58 o
   2 -15  12       16.58       18.10     14.45 o
   3 -15  12        0.29        6.78     48.64 o
   4 -15  12       16.22       36.76     41.09 o
   5 -15  12        9.57        7.57     20.82 o
   6 -15  12        6.48       27.50     16.98 o
  -4 -14  12        1.30      -37.59     25.06 o
  -3 -14  12        0.07      -30.95     20.64 o
  -2 -14  12       13.11      -17.69     11.79 o
  -1 -14  12        1.95      -12.16     18.06 o
   0 -14  12      150.68      145.59     30.59 o
   1 -14  12       17.16       22.11     13.81 o
   2 -14  12       47.68       45.19     21.19 o
   3 -14  12       12.64       17.93     18.61 o
   4 -14  12       15.11       25.92     15.01 o
   5 -14  12       74.75      115.56     20.97 o
   6 -14  12       29.87       80.04     19.88 o
   7 -14  12        2.22       16.61     43.11 o
  -5 -13  12       44.78        8.11     29.48 o
  -4 -13  12        3.91      -29.85     23.95 o
  -3 -13  12        5.15       -2.21     23.58 o
  -2 -13  12       41.88       35.38     21.37 o
  -1 -13  12       37.34       15.85     19.53 o
   0 -13  12        0.86      -14.37      9.58 o
   1 -13  12       59.00       70.10     30.40 o
   2 -13  12        7.30        5.98     25.79 o
   3 -13  12       58.65       72.37     17.00 o
   4 -13  12        6.42       15.41     16.03 o
   5 -13  12        4.57       15.36     18.24 o
   6 -13  12        8.63       18.73     21.93 o
   7 -13  12        0.31       17.97     16.40 o
  -6 -12  12       14.20       18.69     16.96 o
  -5 -12  12        7.14       -9.11     13.27 o
  -4 -12  12        1.60        6.27     26.53 o
  -3 -12  12        6.88       -0.77     16.95 o
  -2 -12  12       24.80       -2.58     20.64 o
  -1 -12  12       24.05       17.32     20.64 o
   0 -12  12        0.06       -2.06     22.66 o
   1 -12  12      229.55      227.88     23.04 o
   2 -12  12       42.42       27.80     44.77 o
   3 -12  12      104.76      126.86     19.05 o
   4 -12  12       26.05       19.73     13.37 o
   5 -12  12       17.89       11.00     27.82 o
   6 -12  12       43.89       46.78     16.65 o
   7 -12  12       38.83       40.64     18.61 o
   8 -12  12       69.17       63.39     23.95 o
  -7 -11  12       14.34      -26.81     17.87 o
  -6 -11  12       50.87       48.30     28.56 o
  -5 -11  12      150.58      124.48     26.72 o
  -4 -11  12       56.28       69.87     16.99 o
  -3 -11  12        9.90       30.00     14.56 o
  -2 -11  12      314.40      326.88     30.60 o
  -1 -11  12        6.27       -6.62     12.33 o
   0 -11  12       14.51        6.97     12.76 o
   1 -11  12       46.52       78.04     15.76 o
   2 -11  12      308.74      310.05     26.19 o
   3 -11  12        2.28       12.11     11.50 o
   4 -11  12       90.34       61.18     23.22 o
   5 -11  12        6.30        5.69     12.30 o
   6 -11  12      295.74      273.08     27.31 o
   7 -11  12       80.29       93.21     19.04 o
   8 -11  12       39.42       46.02     17.41 o
  -8 -10  12        0.32      -42.56     28.37 o
  -7 -10  12       17.96       17.03     18.22 o
  -6 -10  12       28.40       13.12     32.24 o
  -5 -10  12       59.85       28.68     15.81 o
  -4 -10  12        0.32      -16.17     11.86 o
  -3 -10  12       16.69        2.18     11.75 o
  -2 -10  12      244.72      249.01     17.91 o
  -1 -10  12      217.48      221.80     16.98 o
   0 -10  12        0.01        3.63      7.74 o
   1 -10  12      209.40      206.83     14.42 o
   2 -10  12      135.22      154.32     19.61 o
   3 -10  12      167.84      118.85     18.34 o
   4 -10  12        1.41        3.39     11.15 o
   5 -10  12       12.39        6.49     11.24 o
   6 -10  12      317.62      279.46     40.19 o
   7 -10  12       10.88       13.80     13.28 o
   8 -10  12       20.40        5.38     14.85 o
  -8  -9  12        2.75       10.37     29.85 o
  -7  -9  12        2.73        4.57     16.00 o
  -6  -9  12        4.07       -0.21     17.87 o
  -5  -9  12       54.89       29.43     14.38 o
  -4  -9  12       15.74       18.65     17.87 o
  -3  -9  12      399.88      421.98     29.85 o
  -2  -9  12      423.35      436.02     20.00 o
  -1  -9  12      147.75      154.63     13.51 o
   0  -9  12       13.96        8.20      8.01 o
   1  -9  12       13.28        6.10      8.62 o
   2  -9  12        8.68       12.49      8.83 o
   3  -9  12      365.92      352.46     21.04 o
   4  -9  12      129.50      123.15     19.09 o
   5  -9  12      139.05      138.89     20.31 o
   6  -9  12       26.68       38.65     14.68 o
   7  -9  12      122.75       47.55     14.66 o
   8  -9  12       71.66       37.27     11.10 o
  -9  -8  12        0.51       -2.12     19.69 o
  -8  -8  12        2.36        9.25     17.71 o
  -7  -8  12      167.76      123.61     25.99 o
  -6  -8  12       41.78       55.45     17.78 o
  -5  -8  12        2.24       -4.78     30.22 o
  -4  -8  12      181.36      175.07     48.66 o
  -3  -8  12      230.07      219.12     14.55 o
  -2  -8  12      173.18      162.27     13.21 o
  -1  -8  12      117.29      118.02     11.82 o
   0  -8  12       19.00        7.47      7.66 o
   1  -8  12      118.06      119.51     11.54 o
   2  -8  12        2.87       -8.34      6.38 o
   3  -8  12       13.03       11.54      7.46 o
   4  -8  12       43.97       26.15      9.51 o
   5  -8  12      280.70      307.28     44.61 o
   6  -8  12       10.50       15.41     13.28 o
   7  -8  12        0.36        7.11     13.45 o
   8  -8  12        1.16       -3.96     13.33 o
  -9  -7  12       31.37       16.70     23.95 o
  -8  -7  12       51.69       26.63     19.90 o
  -7  -7  12       24.98       28.14     17.05 o
  -6  -7  12       40.27       11.61     15.40 o
  -5  -7  12      167.47      193.52     28.20 o
  -4  -7  12        4.67      -11.67      7.97 o
  -3  -7  12      649.00      640.44     22.96 o
  -2  -7  12      217.59      261.73     16.03 o
  -1  -7  12      231.99      255.91     18.08 o
   0  -7  12       14.68       -2.01      7.39 o
   1  -7  12      156.73      161.62     12.67 o
   2  -7  12      159.36      170.87     13.46 o
   3  -7  12       27.57       21.28      7.74 o
   4  -7  12        2.36        8.65      8.50 o
   5  -7  12       99.15      110.29     13.82 o
   6  -7  12       26.97       24.58     10.47 o
   7  -7  12       55.56       48.00     17.35 o
   8  -7  12       24.16       41.64     18.04 o
  -9  -6  12       16.31       26.94     19.98 o
  -8  -6  12        7.70        3.38     32.98 o
  -7  -6  12        3.73       14.89     15.98 o
  -6  -6  12      399.13      357.88     29.46 o
  -5  -6  12        7.32       13.28     17.87 o
  -4  -6  12       82.37       71.26     10.84 o
  -3  -6  12      413.82      422.51     19.24 o
  -2  -6  12      337.40      325.57     17.06 o
  -1  -6  12     2061.20     2065.85     46.18 o
   0  -6  12        6.47       -3.78      7.41 o
   1  -6  12      264.77      289.06     15.98 o
   2  -6  12      396.37      405.70     18.29 o
   3  -6  12       23.10       16.99      7.54 o
   4  -6  12       73.27       78.09     12.29 o
   5  -6  12      102.31      110.91     14.06 o
   6  -6  12        6.57       14.25      8.83 o
   7  -6  12       47.14       40.50     11.56 o
   8  -6  12       97.18      130.55     23.04 o
 -10  -5  12        5.89      -43.11     28.74 o
  -9  -5  12        5.29        0.00     53.06 o
  -8  -5  12      101.05       85.45     20.98 o
  -7  -5  12        9.73       24.72     19.71 o
  -6  -5  12      425.39      469.58     32.71 o
  -5  -5  12       36.97       31.31      8.86 o
  -4  -5  12       41.09       32.74      9.47 o
  -3  -5  12        3.87       -3.21      8.08 o
  -2  -5  12      177.89      192.79     13.96 o
  -1  -5  12     1498.44     1521.11     37.00 o
   0  -5  12      487.08      496.29     20.05 o
   1  -5  12      411.22      447.96     20.28 o
   2  -5  12      232.93      243.44     15.26 o
   3  -5  12       63.89       73.15     10.09 o
   4  -5  12       76.02       97.27     13.22 o
   5  -5  12       24.41       17.67      8.58 o
   6  -5  12       23.38        9.39      9.88 o
   7  -5  12       69.92       77.41     14.13 o
   8  -5  12       38.90       25.31     12.52 o
 -10  -4  12        0.27       47.54     28.01 o
  -9  -4  12       58.99       41.35     20.28 o
  -8  -4  12        0.89       -3.19     16.13 o
  -7  -4  12        4.76        6.71     15.11 o
  -6  -4  12      101.72       99.74     11.60 o
  -5  -4  12        8.61        3.45      8.08 o
  -4  -4  12      169.88      183.67     14.21 o
  -3  -4  12      103.55      123.64     11.97 o
  -2  -4  12      360.05      322.32     16.83 o
  -1  -4  12     1848.23     1839.73     41.98 o
   0  -4  12      408.56      410.99     18.14 o
   1  -4  12       95.90       94.42     11.07 o
   2  -4  12        2.37        7.15      7.55 o
   3  -4  12       59.21       61.37      9.92 o
   4  -4  12       57.26       50.71     11.11 o
   5  -4  12        0.04       -5.63      8.37 o
   6  -4  12       41.26       25.83     10.68 o
   7  -4  12       20.69       13.02     10.43 o
   8  -4  12        0.06       -9.85     11.03 o
 -10  -3  12       10.64      -11.42     23.58 o
  -9  -3  12       12.64        5.90     23.95 o
  -8  -3  12        0.01      -30.95     20.64 o
  -7  -3  12       15.90      -10.49     14.46 o
  -6  -3  12       81.77       76.90     10.93 o
  -5  -3  12       75.16       72.72     10.41 o
  -4  -3  12      198.29      213.10     13.86 o
  -3  -3  12      231.57      239.19     14.56 o
  -2  -3  12        0.01        0.12      7.66 o
  -1  -3  12      698.62      701.91     22.91 o
   0  -3  12      107.64      135.00     11.76 o
   1  -3  12      399.24      430.89     17.68 o
   2  -3  12      537.84      527.94     19.26 o
   3  -3  12        0.01       -0.11      7.12 o
   4  -3  12        2.04       -3.57      8.19 o
   5  -3  12       19.18       24.53     10.17 o
   6  -3  12        1.97       -6.00      9.14 o
   7  -3  12       16.77       18.48     11.12 o
   8  -3  12        3.91        1.07     11.35 o
 -10  -2  12       15.38       43.85     28.01 o
  -9  -2  12       17.36       16.58     24.32 o
  -8  -2  12       18.54       18.42     23.95 o
  -7  -2  12        0.40      -20.10     13.40 o
  -6  -2  12        3.14        4.06      8.02 o
  -5  -2  12        2.39       -5.31      7.40 o
  -4  -2  12      460.09      466.56     18.51 o
  -3  -2  12        1.80       -8.61     10.42 o
  -2  -2  12       97.16      102.75     10.49 o
  -1  -2  12       30.04       35.42      7.63 o
   0  -2  12       10.52       12.07      6.93 o
   1  -2  12       38.15       26.56      8.03 o
   2  -2  12      915.21      885.50     26.45 o
   3  -2  12        0.13       -3.21      6.16 o
   4  -2  12        7.25        3.16      8.88 o
   5  -2  12       11.93       -8.86      8.54 o
   6  -2  12       29.67       38.67     11.73 o
   7  -2  12       14.33        7.90     11.80 o
   8  -2  12        0.73        1.39     16.95 o
 -10  -1  12       26.60       13.27     22.48 o
  -9  -1  12       14.33       26.53     16.21 o
  -8  -1  12        2.27      -12.32     16.54 o
  -7  -1  12       11.06        1.26      9.47 o
  -6  -1  12        0.24        0.54      9.68 o
  -5  -1  12       57.08       52.23      9.17 o
  -4  -1  12      115.55      118.44     11.31 o
  -3  -1  12      122.71      132.27     10.83 o
  -2  -1  12       32.56       36.81      7.25 o
  -1  -1  12       64.49       70.03      8.69 o
   0  -1  12      106.02      118.90     10.32 o
   1  -1  12      103.80       92.05      9.92 o
   2  -1  12      178.76      189.10     13.19 o
   3  -1  12        2.31        2.87      7.28 o
   4  -1  12      631.02      611.54     31.47 o
   5  -1  12       61.85       53.59     12.93 o
   6  -1  12        0.08      -10.23     10.32 o
   7  -1  12        5.45       -5.42     12.04 o
 -10   0  12       12.55       24.69     29.11 o
  -9   0  12        7.26       17.69     27.27 o
  -8   0  12        1.87      -15.06     10.04 o
  -7   0  12      118.02       87.07     16.70 o
  -6   0  12       84.16       76.59     13.24 o
  -5   0  12       34.39       41.85     12.02 o
  -4   0  12        6.87        4.89      8.16 o
  -3   0  12       19.04       10.93      5.94 o
  -2   0  12      113.78      119.22      8.71 o
  -1   0  12        1.88        0.51      5.66 o
   0   0  12      330.09      334.96     14.89 o
   1   0  12      213.38      218.76     13.53 o
   2   0  12      103.14       98.61     11.19 o
   3   0  12       87.49       99.52     14.08 o
   4   0  12      139.12      142.24     15.46 o
   5   0  12      145.07      138.13     23.95 o
   6   0  12      170.14      147.99     14.89 o
   7   0  12       15.60       12.30     10.50 o
 -10   1  12       25.77       26.90     30.95 o
  -9   1  12        1.20        1.84     25.79 o
  -8   1  12       14.07       14.99     13.06 o
  -7   1  12       14.55       -2.77     14.03 o
  -6   1  12       45.49       17.08     18.27 o
  -5   1  12      205.65      163.48     15.16 o
  -4   1  12      123.80      110.72     11.09 o
  -3   1  12        7.45        6.64     11.22 o
  -2   1  12       58.44       54.32      8.97 o
  -1   1  12        5.08       11.93      6.84 o
   0   1  12       36.77       31.21      7.12 o
   1   1  12      121.99      120.13     10.21 o
   2   1  12       26.61       11.10      7.57 o
   3   1  12        5.80        2.37      6.62 o
   4   1  12        0.20        3.10      8.07 o
   5   1  12       74.01       54.32     10.97 o
   6   1  12       29.93       24.06     11.76 o
 -10   2  12        1.57       27.27     28.37 o
  -9   2  12       68.71       97.26     19.35 o
  -8   2  12        0.93       -8.09     10.72 o
  -7   2  12       10.18        3.71     12.61 o
  -6   2  12      117.23      127.28     19.27 o
  -5   2  12        3.88       -2.64      9.02 o
  -4   2  12      240.75      266.72     20.80 o
  -3   2  12      311.50      309.53     19.34 o
  -2   2  12       13.67       23.38      8.42 o
  -1   2  12        9.29       13.43      8.49 o
   0   2  12        0.94       -3.08      9.08 o
   1   2  12       30.99       33.05      7.04 o
   2   2  12       88.72       87.15     10.11 o
   3   2  12       10.44       13.51      9.98 o
   4   2  12        3.97       -4.76     18.83 o
   5   2  12       99.55       94.90     15.64 o
   6   2  12       38.00       42.71     30.41 o
 -10   3  12       75.95       44.96     30.96 o
  -9   3  12      224.63      253.70     26.46 o
  -8   3  12        9.97       11.60     13.89 o
  -7   3  12        3.13        5.77     20.45 o
  -6   3  12        1.27       -6.96     12.39 o
  -5   3  12        4.84      -11.44     11.04 o
  -4   3  12        9.55        6.34     12.88 o
  -3   3  12       42.54       45.71     15.76 o
  -2   3  12       10.48        3.50     16.03 o
  -1   3  12       82.14       66.05     11.60 o
   0   3  12        2.45       -3.23      7.04 o
   1   3  12        6.08        1.09      9.04 o
   2   3  12        1.43        8.30      9.09 o
   3   3  12       22.05       17.96     13.67 o
   4   3  12        2.47       -0.03     12.77 o
   5   3  12        6.73        2.57     14.54 o
 -10   4  12        2.30       -6.51     14.56 o
  -9   4  12       45.90       45.23     19.90 o
  -8   4  12      218.43      195.97     24.62 o
  -7   4  12       24.25       19.50     14.44 o
  -6   4  12       15.87        3.34     14.37 o
  -5   4  12       14.63       -7.54     32.43 o
  -4   4  12       32.06       33.07     14.65 o
  -3   4  12       54.96       33.55     26.66 o
  -2   4  12       18.88       20.78     12.15 o
  -1   4  12        2.72        5.81     12.66 o
   0   4  12        0.22       -1.35     12.48 o
   1   4  12       16.43        6.23     12.78 o
   2   4  12       28.14       23.18     13.95 o
   3   4  12        5.10        3.86     14.20 o
   4   4  12       15.07        4.57     21.92 o
 -10   5  12        7.75      -12.56     13.30 o
  -9   5  12        4.64       -5.67     13.27 o
  -8   5  12       52.54       62.63     17.57 o
  -7   5  12       28.88       36.56     15.94 o
  -6   5  12       12.52       -9.52     12.90 o
  -5   5  12      144.08      193.21     23.82 o
  -4   5  12        0.02       -6.92     12.50 o
  -3   5  12        0.01       -0.69     13.21 o
  -2   5  12       37.28       30.10     23.31 o
  -1   5  12        8.22        2.62     13.02 o
   0   5  12        0.44      -12.38     17.94 o
   1   5  12        0.26        1.61     20.27 o
   2   5  12       28.83        4.62     13.52 o
   3   5  12       15.34        6.72     16.31 o
  -9   6  12       22.38       27.69     16.29 o
  -8   6  12       93.80       92.02     25.43 o
  -7   6  12      126.63      169.14     24.15 o
  -6   6  12      103.88      116.90     19.99 o
  -5   6  12      129.26       99.11     18.92 o
  -4   6  12        7.70        4.85     13.97 o
  -3   6  12      112.06      144.17     34.30 o
  -2   6  12      165.63      231.28     30.11 o
  -1   6  12        0.31        7.47     12.96 o
   0   6  12        0.00        3.83     12.64 o
   1   6  12       32.76       17.07     19.31 o
   2   6  12        5.74        1.67     14.01 o
  -8   7  12       30.12       -6.12     24.69 o
  -7   7  12       14.68        0.43     37.40 o
  -6   7  12      197.55      223.59     27.18 o
  -5   7  12        5.24      -13.21     13.82 o
  -4   7  12        1.66       13.47     13.76 o
  -3   7  12        0.33       -8.80     12.34 o
  -2   7  12      111.08      146.50     36.44 o
  -1   7  12       19.73       21.12     21.43 o
   0   7  12       57.04       57.51     20.77 o
   1   7  12        2.13        8.25     13.75 o
  -7   8  12        3.17      -17.50     13.22 o
  -6   8  12       48.24       32.77     16.96 o
  -5   8  12       34.29       22.77     16.19 o
  -4   8  12        2.05       -7.79     13.29 o
  -3   8  12      139.04       40.22     71.13 o
  -2   8  12       37.51       55.84     33.49 o
  -1   8  12       33.91       25.27     23.76 o
   0   8  12       46.28       44.90     38.88 o
  -4   9  12       49.34       16.21     27.64 o
   1 -16  13        2.85      -11.42     22.11 o
   2 -16  13        3.60      -21.37     20.64 o
   3 -16  13        1.64       26.61     30.77 o
  -1 -15  13       72.54       36.12     24.32 o
   0 -15  13       49.59       27.27     23.95 o
   1 -15  13        2.55       -8.11     21.00 o
   2 -15  13        4.83       11.90     18.61 o
   3 -15  13        6.06        2.58     14.07 o
   4 -15  13        4.73        6.01     14.64 o
   5 -15  13        0.16       22.08     37.59 o
  -3 -14  13        0.18      -15.11     23.58 o
  -2 -14  13        7.77      -11.42     21.74 o
  -1 -14  13        9.51      -12.90     20.64 o
   0 -14  13       72.70       -7.00     14.37 o
   1 -14  13       91.11       92.50     26.53 o
   2 -14  13       16.04       30.94     39.43 o
   3 -14  13        4.25       19.42     14.38 o
   4 -14  13        0.24        2.37     31.87 o
   5 -14  13        0.36       -2.11     13.90 o
   6 -14  13       19.53       44.74     20.45 o
  -5 -13  13       34.67       19.90     30.22 o
  -4 -13  13        3.60       -1.84     22.48 o
  -3 -13  13        2.54        9.95     21.74 o
  -2 -13  13        0.00      -23.58     18.42 o
  -1 -13  13       14.73       -3.68     19.90 o
   0 -13  13       62.12       82.55     25.80 o
   1 -13  13       69.69       84.12     36.48 o
   2 -13  13       49.61       -0.89     13.82 o
   3 -13  13       49.30       35.25     14.34 o
   4 -13  13       38.95       43.93     30.40 o
   5 -13  13       13.01        5.13     12.65 o
   6 -13  13        7.81       19.96     15.16 o
  -6 -12  13        5.07       34.23     18.41 o
  -5 -12  13        6.11        3.33     36.11 o
  -4 -12  13       31.54       61.98     17.03 o
  -3 -12  13       25.19      -15.48     21.74 o
  -2 -12  13       26.97       15.11     21.74 o
  -1 -12  13        0.13      -17.69     15.11 o
   0 -12  13      112.10      128.71     20.09 o
   1 -12  13        0.23      -10.51     11.98 o
   2 -12  13        4.58       10.19     14.19 o
   3 -12  13       48.27       43.30     15.31 o
   4 -12  13       40.17       61.54     24.69 o
   5 -12  13        3.73       -3.64     11.86 o
   6 -12  13        1.80       -0.05     16.03 o
   7 -12  13       46.26       47.31     17.70 o
  -7 -11  13        2.07      -21.74     28.37 o
  -6 -11  13       59.83       57.06     19.38 o
  -5 -11  13      231.75      240.16     27.03 o
  -4 -11  13        6.35       -4.61     24.69 o
  -3 -11  13        9.96      -20.16     21.00 o
  -2 -11  13        1.40        7.67     14.19 o
  -1 -11  13       64.32       70.41     27.46 o
   0 -11  13       53.84       69.13     16.28 o
   1 -11  13       73.44       77.16     42.93 o
   2 -11  13       24.78       20.64     13.36 o
   3 -11  13      406.45      398.71     50.52 o
   4 -11  13        0.35       12.73     13.43 o
   5 -11  13      130.02      143.70     21.50 o
   6 -11  13       15.56       23.58     25.98 o
   7 -11  13      256.49      241.15     32.62 o
  -7 -10  13       18.38        1.01     24.14 o
  -6 -10  13        2.22        2.61     15.34 o
  -5 -10  13       96.90       78.04     19.03 o
  -4 -10  13        4.41        7.63     13.63 o
  -3 -10  13      101.86       82.01     17.19 o
  -2 -10  13        2.76        0.10     11.85 o
  -1 -10  13       62.96       64.40     12.05 o
   0 -10  13        0.22       -1.10      9.58 o
   1 -10  13      113.84      128.05     38.51 o
   2 -10  13      632.94      657.94     35.29 o
   3 -10  13       26.99        7.44     18.24 o
   4 -10  13       40.78       47.55     15.76 o
   5 -10  13        4.46        3.79     16.21 o
   6 -10  13        3.86       14.28     14.08 o
   7 -10  13      244.57      218.31     26.40 o
  -8  -9  13       16.79      -14.41     20.64 o
  -7  -9  13       36.97       30.61     22.85 o
  -6  -9  13        3.88       -6.86     25.06 o
  -5  -9  13       11.21      -11.40     13.63 o
  -4  -9  13      550.14      646.32     51.27 o
  -3  -9  13      243.01      247.34     24.37 o
  -2  -9  13        0.71       -8.90      9.65 o
  -1  -9  13      232.17      274.49     21.86 o
   0  -9  13       29.62       22.30     10.51 o
   1  -9  13       23.40       13.64     15.90 o
   2  -9  13        0.05       -4.68      8.62 o
   3  -9  13       65.31      107.88     18.40 o
   4  -9  13       13.67        1.97     12.88 o
   5  -9  13        1.99       -9.39     12.57 o
   6  -9  13       65.78       79.06     18.20 o
   7  -9  13        0.36        8.97     14.96 o
   8  -9  13       31.93       60.07     25.80 o
  -8  -8  13       81.54       57.08     34.64 o
  -7  -8  13      258.86      222.77     27.09 o
  -6  -8  13        5.44        0.80     15.27 o
  -5  -8  13       33.64       43.36     16.52 o
  -4  -8  13      222.55      205.42     30.96 o
  -3  -8  13       55.97       70.21     15.68 o
  -2  -8  13      345.22      404.26     25.67 o
  -1  -8  13       43.65       33.72     11.17 o
   0  -8  13       77.60       72.68     11.28 o
   1  -8  13        0.54       -5.48      9.02 o
   2  -8  13        0.11      -11.99      7.99 o
   3  -8  13       78.88       74.04     22.68 o
   4  -8  13       97.90       96.76     13.48 o
   5  -8  13        0.71        5.62     15.85 o
   6  -8  13        0.59        7.80     14.23 o
   7  -8  13        4.78       35.64     16.32 o
   8  -8  13       15.57       28.94     18.83 o
  -9  -7  13        0.99      -28.72     28.19 o
  -8  -7  13       21.77        0.47     35.93 o
  -7  -7  13       49.68       41.66     17.71 o
  -6  -7  13       28.40       28.90     21.19 o
  -5  -7  13       19.04        9.42     14.48 o
  -4  -7  13        6.72        0.27     13.45 o
  -3  -7  13       48.50       76.73     12.70 o
  -2  -7  13      189.58      190.54     14.70 o
  -1  -7  13        0.58       -1.99      7.94 o
   0  -7  13        0.18        0.19      7.82 o
   1  -7  13        9.75        4.17      7.76 o
   2  -7  13        2.14       -9.01      8.63 o
   3  -7  13       58.86       56.41     11.80 o
   4  -7  13       27.40       42.73     18.33 o
   5  -7  13        0.57        0.27      8.55 o
   6  -7  13        0.01        5.70     13.96 o
   7  -7  13       28.31       19.70     16.29 o
   8  -7  13       16.89       27.23     17.57 o
  -9  -6  13       48.66       44.58     60.07 o
  -8  -6  13       58.17       54.59     20.39 o
  -7  -6  13        0.07      -28.83     32.61 o
  -6  -6  13       18.77       17.13     15.20 o
  -5  -6  13      284.36      340.32     41.66 o
  -4  -6  13      277.32      282.59     19.03 o
  -3  -6  13       24.08       17.10      9.26 o
  -2  -6  13      460.76      542.86     22.07 o
  -1  -6  13      699.77      671.80     32.65 o
   0  -6  13      166.87      188.58     14.30 o
   1  -6  13       60.60       63.77     10.25 o
   2  -6  13        0.19       -7.90      6.86 o
   3  -6  13       19.11       23.24     16.93 o
   4  -6  13       17.65        2.61      9.03 o
   5  -6  13        9.52        8.34     14.28 o
   6  -6  13       16.89       12.17      8.26 o
   7  -6  13       40.89       29.83     17.44 o
   8  -6  13       22.67       59.49     20.57 o
  -9  -5  13       49.20       65.60     30.59 o
  -8  -5  13       26.65       -3.31     29.11 o
  -7  -5  13       61.61       52.68     18.08 o
  -6  -5  13        3.20        3.91     16.95 o
  -5  -5  13      285.68      299.15     19.55 o
  -4  -5  13       62.93       67.86     10.80 o
  -3  -5  13       82.22       88.53     11.29 o
  -2  -5  13      428.57      448.38     20.00 o
  -1  -5  13        2.48       -4.22      7.61 o
   0  -5  13      113.23      113.85     11.98 o
   1  -5  13      252.77      266.13     16.64 o
   2  -5  13       45.82       39.32      9.59 o
   3  -5  13      150.97      197.86     17.80 o
   4  -5  13       23.06       32.38     11.01 o
   5  -5  13       28.92       16.89     18.75 o
   6  -5  13        8.98        5.88     10.37 o
   7  -5  13        1.22       -4.22     10.86 o
   8  -5  13        3.17        1.84     22.11 o
  -9  -4  13        1.71        4.79     25.06 o
  -8  -4  13        4.46       -4.05     21.37 o
  -7  -4  13      120.34       88.41     19.53 o
  -6  -4  13      121.50      126.95     20.18 o
  -5  -4  13      103.44      110.51     12.22 o
  -4  -4  13        7.85       -3.32      8.29 o
  -3  -4  13      112.89      108.87     11.86 o
  -2  -4  13      166.12      163.77     13.39 o
  -1  -4  13      993.71      948.69     27.99 o
   0  -4  13       50.28       64.92     15.90 o
   1  -4  13      887.15      877.02     27.26 o
   2  -4  13      163.77      158.29     13.78 o
   3  -4  13        0.13       -4.12      9.05 o
   4  -4  13      264.11      243.11     29.11 o
   5  -4  13        9.57       -0.30      9.61 o
   6  -4  13        2.01       -1.14      9.79 o
   7  -4  13       13.70       -1.26     14.19 o
  -9  -3  13        1.13      -14.74     24.32 o
  -8  -3  13       13.57       21.00     25.06 o
  -7  -3  13       91.84       77.03     29.11 o
  -6  -3  13       11.55        7.51      8.69 o
  -5  -3  13      103.30      107.16     11.88 o
  -4  -3  13       32.57       27.63      9.19 o
  -3  -3  13        1.26       -5.95      7.42 o
  -2  -3  13       20.23       24.45      8.68 o
  -1  -3  13        6.44        4.40      7.76 o
   0  -3  13       10.76        7.20      7.82 o
   1  -3  13      390.90      432.22     19.25 o
   2  -3  13       78.90       86.98     10.87 o
   3  -3  13      116.69      111.07     15.11 o
   4  -3  13       22.46        6.03      7.69 o
   5  -3  13        1.76        8.58     10.08 o
   6  -3  13        0.00      -11.77      9.97 o
   7  -3  13        2.15        1.09     11.37 o
 -10  -2  13        2.27       14.74     26.90 o
  -9  -2  13      100.66      111.30     33.91 o
  -8  -2  13        8.09       19.90     26.16 o
  -7  -2  13        7.62       16.32     16.95 o
  -6  -2  13       27.52       18.24     10.83 o
  -5  -2  13       65.00       35.57      9.58 o
  -4  -2  13       28.27       18.89      8.40 o
  -3  -2  13       17.19        7.93      7.98 o
  -2  -2  13        2.17       -6.11      6.92 o
  -1  -2  13       79.57       82.53     10.15 o
   0  -2  13       21.00        8.16      8.10 o
   1  -2  13      174.10      174.41     15.27 o
   2  -2  13      340.34      321.93     16.61 o
   3  -2  13        1.92       -4.74      8.90 o
   4  -2  13        2.76        9.24     10.03 o
   5  -2  13       37.92       47.30     12.23 o
   6  -2  13        0.03       -5.38     10.68 o
   7  -2  13       13.45        1.08     11.42 o
  -9  -1  13        1.08       29.11     26.16 o
  -8  -1  13       89.18       25.43     27.27 o
  -7  -1  13        3.12      -22.62     22.01 o
  -6  -1  13       10.45       -7.48     15.52 o
  -5  -1  13       28.85       11.15     10.76 o
  -4  -1  13        3.20      -14.52     11.24 o
  -3  -1  13      110.65      109.81     11.48 o
  -2  -1  13       67.68       76.82      9.56 o
  -1  -1  13       49.07       50.04      8.45 o
   0  -1  13        9.30        4.71      7.20 o
   1  -1  13       34.40       40.24      8.49 o
   2  -1  13        0.14       -1.67      7.17 o
   3  -1  13      416.98      424.47     45.57 o
   4  -1  13      291.50      269.62     45.21 o
   5  -1  13       76.03       72.99     13.93 o
   6  -1  13       59.41       58.37     11.84 o
 -10   0  13       50.88       94.71     35.01 o
  -9   0  13        1.30       28.74     28.74 o
  -8   0  13       57.17       30.79     25.61 o
  -7   0  13      244.10      245.56     23.71 o
  -6   0  13      258.12      255.23     21.40 o
  -5   0  13      489.65      445.10     23.87 o
  -4   0  13       37.97       39.82     15.02 o
  -3   0  13       32.50       18.20     10.43 o
  -2   0  13       71.26       68.07     14.83 o
  -1   0  13        0.32        1.81      6.45 o
   0   0  13       84.44       94.10     12.96 o
   1   0  13        0.00       -4.23      6.78 o
   2   0  13       43.06       35.68     10.05 o
   3   0  13       37.37       41.41     11.86 o
   4   0  13       10.11        9.34     10.22 o
   5   0  13       25.80       15.49     10.09 o
   6   0  13       84.53       73.95     12.58 o
 -10   1  13        0.04        0.74     29.11 o
  -9   1  13       44.37       30.96     30.22 o
  -8   1  13       68.22       88.64     18.41 o
  -7   1  13       43.29       17.92     13.89 o
  -6   1  13       47.36       19.20     36.30 o
  -5   1  13       11.50       18.84     10.88 o
  -4   1  13        0.51        0.22      9.56 o
  -3   1  13      299.44      303.61     21.77 o
  -2   1  13        2.02        1.90      9.24 o
  -1   1  13      168.87      169.79     14.67 o
   0   1  13        0.13       -5.28      8.35 o
   1   1  13       12.87       17.16      7.49 o
   2   1  13        1.02        4.17      7.92 o
   3   1  13       33.61       25.78      8.94 o
   4   1  13        7.72       12.78     13.31 o
   5   1  13       94.20       93.94     15.18 o
 -10   2  13       21.64       16.95     33.53 o
  -9   2  13      108.02       94.17     19.19 o
  -8   2  13        3.81       10.45     23.40 o
  -7   2  13        0.03      -10.63     12.05 o
  -6   2  13       73.37       62.38     29.48 o
  -5   2  13       34.02       25.04     14.23 o
  -4   2  13       55.68       22.53     43.12 o
  -3   2  13      153.34      119.86     19.93 o
  -2   2  13       23.00       23.28     10.01 o
  -1   2  13       10.81        9.25     10.27 o
   0   2  13        2.72       -1.96      8.71 o
   1   2  13        0.21       -0.21      8.91 o
   2   2  13       20.45       16.80     10.64 o
   3   2  13       53.95       23.07     17.95 o
   4   2  13        0.09       -4.10     17.71 o
   5   2  13        2.11       -6.58     21.00 o
 -10   3  13       66.46       47.17     34.27 o
  -9   3  13        0.08       -4.77     13.50 o
  -8   3  13      211.83      221.30     25.59 o
  -7   3  13        9.50      -15.14     12.02 o
  -6   3  13        6.53        0.97     12.66 o
  -5   3  13       25.90       25.35     14.50 o
  -4   3  13        0.12       -6.34     14.19 o
  -3   3  13      147.66       81.25     43.12 o
  -2   3  13       50.78       36.95     23.77 o
  -1   3  13      129.67      138.75     18.37 o
   0   3  13       13.37       -3.20     12.48 o
   1   3  13        2.86       -2.49     12.24 o
   2   3  13        0.49        2.06     13.20 o
   3   3  13        6.47       -2.87     13.84 o
   4   3  13        0.28      -15.43     13.81 o
  -9   4  13        2.15       -1.58     13.83 o
  -8   4  13        0.63       -6.99     12.93 o
  -7   4  13        0.09       -0.72     13.83 o
  -6   4  13        3.27      -18.63     12.47 o
  -5   4  13        2.60        4.32     14.56 o
  -4   4  13        6.40        5.20     13.77 o
  -3   4  13       18.00       30.98     18.24 o
  -2   4  13        2.98       -8.13     13.45 o
  -1   4  13        0.00      -13.77     11.26 o
   0   4  13       81.53       56.95     15.53 o
   1   4  13       33.85       27.91     18.52 o
   2   4  13       13.75        9.22     18.59 o
   3   4  13        6.47      -11.34     23.12 o
  -9   5  13       31.58       21.70     28.37 o
  -8   5  13       10.49      -16.48     13.32 o
  -7   5  13        0.13      -16.04     13.43 o
  -6   5  13       47.24       40.06     16.91 o
  -5   5  13        1.07       -9.96     12.81 o
  -4   5  13        1.08       -9.40     13.60 o
  -3   5  13       68.61       33.78     21.19 o
  -2   5  13       11.42       24.50     16.03 o
  -1   5  13       21.09        0.82     12.58 o
   0   5  13        3.65      -16.78     17.93 o
   1   5  13        2.37      -21.80     14.53 o
   2   5  13       84.28       67.38     17.43 o
  -8   6  13        0.04      -21.75     14.50 o
  -7   6  13       23.28       16.64     17.87 o
  -6   6  13       31.99       31.72     17.00 o
  -5   6  13        1.88      -18.75     12.50 o
  -4   6  13        0.20      -10.97     13.15 o
  -3   6  13       19.77       19.28     15.85 o
  -2   6  13       53.57       29.82     15.73 o
  -1   6  13       12.11       22.15     20.05 o
   0   6  13       53.48       29.07     14.73 o
   1   6  13        2.58        9.81     49.38 o
  -7   7  13        0.44       -5.23     28.37 o
  -6   7  13        6.22       -9.09     14.86 o
  -5   7  13       52.60       39.43     23.95 o
  -4   7  13        0.86       -1.83     14.57 o
  -3   7  13       28.34       19.72     15.85 o
  -2   7  13       44.95      -10.68     14.42 o
  -1   7  13       13.11        2.23     31.27 o
   0 -15  14       32.28      -20.64     16.58 o
   1 -15  14       11.10       -4.05     15.11 o
   2 -15  14        5.98      -25.98     17.32 o
   3 -15  14        0.05       22.83     15.72 o
   4 -15  14       24.74       50.12     25.43 o
  -3 -14  14       44.22        7.37     25.80 o
  -2 -14  14        8.41       19.53     25.06 o
  -1 -14  14       34.63       10.69     23.58 o
   0 -14  14       23.48       21.74     23.95 o
   1 -14  14      164.83      213.41     36.49 o
   2 -14  14        6.00       22.32     12.92 o
   3 -14  14       23.63       11.54     24.51 o
   4 -14  14       40.28       39.32     16.77 o
   5 -14  14        0.17       -2.66     13.99 o
  -4 -13  14       15.29       -8.84     25.06 o
  -3 -13  14       45.33       19.53     25.43 o
  -2 -13  14        0.50      -18.42     20.27 o
  -1 -13  14       19.35        4.79     21.00 o
   0 -13  14       23.22       17.69     21.37 o
   1 -13  14       84.68       87.28     25.43 o
   2 -13  14       16.79       20.52     17.32 o
   3 -13  14       11.72       13.81     14.08 o
   4 -13  14       72.63       21.36     22.85 o
   5 -13  14       32.57       33.59     15.94 o
   6 -13  14        3.03       11.05     24.69 o
  -5 -12  14       30.14       26.45     36.11 o
  -4 -12  14       40.03       10.69     26.16 o
  -3 -12  14        2.25      -29.85     19.90 o
  -2 -12  14        0.01      -22.85     18.79 o
  -1 -12  14        0.03      -16.95     17.69 o
   0 -12  14       34.16       39.38     16.27 o
   1 -12  14       17.25       -5.69     26.16 o
   2 -12  14        0.39       -9.94     12.47 o
   3 -12  14      153.24      183.54     24.02 o
   4 -12  14        3.32       -9.65     12.22 o
   5 -12  14       54.00       47.60     17.71 o
   6 -12  14       84.91       10.02     34.09 o
  -6 -11  14      141.18      140.06     24.45 o
  -5 -11  14       26.83       49.24     18.06 o
  -4 -11  14        4.78      -10.81     21.56 o
  -3 -11  14       29.96       32.70     14.79 o
  -2 -11  14       22.84       24.57     18.06 o
  -1 -11  14       66.26       70.67     17.70 o
   0 -11  14       67.82       72.99     16.84 o
   1 -11  14        1.67        8.22     13.27 o
   2 -11  14       32.22       41.31     15.40 o
   3 -11  14       31.99       37.54     15.85 o
   4 -11  14        0.85      -14.19     12.46 o
   5 -11  14       53.82       49.34     17.41 o
   6 -11  14      140.56      151.98     23.96 o
  -7 -10  14        3.50       13.71     22.11 o
  -6 -10  14       43.73       87.06     41.64 o
  -5 -10  14        1.63        7.26     15.76 o
  -4 -10  14       83.20       98.82     19.35 o
  -3 -10  14        1.02       -2.76     12.88 o
  -2 -10  14        0.00       -9.57     16.40 o
  -1 -10  14       19.13       13.63     13.64 o
   0 -10  14       70.72       92.39     13.96 o
   1 -10  14        0.12        3.13     12.65 o
   2 -10  14       57.54       75.73     17.78 o
   3 -10  14      102.88       85.39     18.52 o
   4 -10  14       78.28       75.66     17.65 o
   5 -10  14       13.35       -0.81     13.90 o
   6 -10  14       28.52       40.74     16.96 o
   7 -10  14        9.81       10.69     20.64 o
  -7  -9  14        2.48      -25.40     29.48 o
  -6  -9  14       55.92       46.63     18.36 o
  -5  -9  14        1.34       17.02     24.69 o
  -4  -9  14      121.92      155.60     21.49 o
  -3  -9  14       57.44       43.49     15.11 o
  -2  -9  14       10.64        6.49     11.05 o
  -1  -9  14       24.36       42.38     12.29 o
   0  -9  14        1.70        1.94     10.41 o
   1  -9  14       20.95       -0.55     10.90 o
   2  -9  14        1.65        5.68     10.91 o
   3  -9  14        0.94       -5.60     12.07 o
   4  -9  14       58.91       54.65     16.56 o
   5  -9  14       12.10        0.28     20.08 o
   6  -9  14        2.33       10.18     17.50 o
   7  -9  14       58.27       49.91     34.64 o
  -8  -8  14        3.90      -26.29     17.52 o
  -7  -8  14       48.85       40.20     20.02 o
  -6  -8  14       42.07       60.09     19.28 o
  -5  -8  14       70.27       99.96     19.87 o
  -4  -8  14       42.92       26.25     16.21 o
  -3  -8  14      231.27      247.44     19.18 o
  -2  -8  14        0.35       -7.74     10.07 o
  -1  -8  14       47.37       48.00     12.14 o
   0  -8  14       10.46       20.12     10.95 o
   1  -8  14        9.31       13.80     10.49 o
   2  -8  14       64.62       62.21     12.85 o
   3  -8  14       48.32       27.43     10.90 o
   4  -8  14        7.54       15.04     14.11 o
   5  -8  14       49.27       47.39     16.61 o
   6  -8  14       23.83       14.32     15.48 o
   7  -8  14       10.83       12.85     15.20 o
  -8  -7  14        0.95       -6.81     27.45 o
  -7  -7  14        0.77        3.68     25.24 o
  -6  -7  14        2.20       12.90     15.63 o
  -5  -7  14       15.76       13.46     18.42 o
  -4  -7  14        2.41      -10.84     12.38 o
  -3  -7  14       25.54       18.32     11.18 o
  -2  -7  14      123.98      113.50     14.86 o
  -1  -7  14        2.94       -9.93      9.62 o
   0  -7  14        4.88        4.03     10.06 o
   1  -7  14       23.26       24.48     11.13 o
   2  -7  14        4.01        1.45      9.61 o
   3  -7  14       25.12       19.10     10.69 o
   4  -7  14       78.33       84.56     13.99 o
   5  -7  14        4.91       17.00     13.97 o
   6  -7  14        0.10       -3.83     14.04 o
   7  -7  14       41.29       28.21     16.77 o
  -8  -6  14       46.20       32.98     20.45 o
  -7  -6  14       59.41       18.33     21.01 o
  -6  -6  14        5.13       -1.15     19.53 o
  -5  -6  14        7.20        3.24     13.68 o
  -4  -6  14       93.68      111.74     14.59 o
  -3  -6  14      138.97      183.76     17.25 o
  -2  -6  14       36.47       29.87     15.73 o
  -1  -6  14       51.46       61.50     12.99 o
   0  -6  14        0.91       -3.57      9.70 o
   1  -6  14      162.67      185.68     17.71 o
   2  -6  14        4.06       -3.97      9.44 o
   3  -6  14        0.04        4.86      9.90 o
   4  -6  14       28.18       20.34     11.05 o
   5  -6  14        0.33       -7.60      9.37 o
   6  -6  14      173.80      201.98     33.91 o
   7  -6  14        5.52       -1.02     18.06 o
  -9  -5  14       25.75       22.48     28.01 o
  -8  -5  14        4.28       24.32     25.06 o
  -7  -5  14       14.45       21.10     26.16 o
  -6  -5  14       30.73       13.70     15.85 o
  -5  -5  14      137.06      164.02     16.24 o
  -4  -5  14      111.74      120.74     23.66 o
  -3  -5  14       72.28       69.56     11.38 o
  -2  -5  14      303.23      298.71     19.32 o
  -1  -5  14      136.86      106.75     12.70 o
   0  -5  14      321.30      339.59     19.04 o
   1  -5  14       73.86       69.61     13.15 o
   2  -5  14        7.98       14.31     10.39 o
   3  -5  14       46.24       36.66     11.83 o
   4  -5  14       26.29       12.04     10.96 o
   5  -5  14        0.09       12.76     10.92 o
   6  -5  14        1.33       11.43     11.26 o
   7  -5  14       20.96        6.52     13.92 o
  -9  -4  14       15.25       16.21     28.74 o
  -8  -4  14        3.39       14.74     25.06 o
  -7  -4  14       19.72       31.32     26.16 o
  -6  -4  14        0.23        4.60     13.96 o
  -5  -4  14        4.39       -1.66      9.95 o
  -4  -4  14       25.18       33.59     12.36 o
  -3  -4  14       50.25       48.08     10.17 o
  -2  -4  14        0.06       -6.63      7.90 o
  -1  -4  14      134.67      132.06     18.12 o
   0  -4  14     1394.12     1378.72     36.64 o
   1  -4  14      122.09      140.03     15.96 o
   2  -4  14      123.83      135.81     23.41 o
   3  -4  14      186.61      210.91     19.42 o
   4  -4  14       38.22       41.96     12.79 o
   5  -4  14        2.82       11.73     11.35 o
   6  -4  14       12.08        8.31     11.95 o
   7  -4  14        2.76      -25.43     18.79 o
  -9  -3  14       15.38       33.16     29.85 o
  -8  -3  14       11.81       47.54     29.85 o
  -7  -3  14       16.59       14.37     26.16 o
  -6  -3  14        7.45       -0.62     12.33 o
  -5  -3  14       55.73       48.55     13.32 o
  -4  -3  14        0.15      -11.70      7.80 o
  -3  -3  14       17.73       12.93      9.04 o
  -2  -3  14        0.55      -11.06      7.37 o
  -1  -3  14      253.29      233.76     15.90 o
   0  -3  14        3.76        1.01      8.17 o
   1  -3  14       46.76       60.84     10.56 o
   2  -3  14      150.16      173.69     16.74 o
   3  -3  14       15.45       31.06     11.72 o
   4  -3  14        9.24       -1.73     14.43 o
   5  -3  14        9.38        8.11     10.53 o
   6  -3  14       32.87       27.12     12.57 o
  -9  -2  14      111.04      138.57     37.22 o
  -8  -2  14        1.99       -7.37     24.69 o
  -7  -2  14       13.96        7.74     24.32 o
  -6  -2  14       72.60       56.34     13.90 o
  -5  -2  14        1.25      -14.88      9.92 o
  -4  -2  14        0.35      -11.94     10.06 o
  -3  -2  14       30.33       14.24     11.27 o
  -2  -2  14      118.79      148.51     12.80 o
  -1  -2  14       30.73        8.87      8.14 o
   0  -2  14        1.57        4.08      7.57 o
   1  -2  14       10.55       13.02      8.13 o
   2  -2  14      391.43      372.13     21.47 o
   3  -2  14      325.71      317.61     24.53 o
   4  -2  14        0.00      -11.65     10.04 o
   5  -2  14        5.08        2.52     11.19 o
   6  -2  14       57.71       48.55     14.33 o
  -9  -1  14       24.09       11.79     30.95 o
  -8  -1  14        2.72      -33.16     24.69 o
  -7  -1  14       22.47       30.30     15.01 o
  -6  -1  14      103.64       82.05     15.06 o
  -5  -1  14        2.33      -14.53      9.69 o
  -4  -1  14        5.91      -10.12     10.27 o
  -3  -1  14        7.07       -9.83     10.08 o
  -2  -1  14      118.71      122.29     15.35 o
  -1  -1  14      136.54      113.74     15.39 o
   0  -1  14       42.73       35.23      8.81 o
   1  -1  14       84.12       85.79     12.71 o
   2  -1  14      126.56      118.24     17.06 o
   3  -1  14      189.17      162.75     18.52 o
   4  -1  14       19.07       13.29     11.64 o
   5  -1  14       18.32        5.11     12.09 o
  -9   0  14        0.11       -7.37     21.74 o
  -8   0  14       11.61       16.21     21.00 o
  -7   0  14       81.34       73.24     21.01 o
  -6   0  14       10.40        7.16     13.83 o
  -5   0  14      122.77      135.67     16.32 o
  -4   0  14        0.07      -12.64     12.01 o
  -3   0  14        1.38        2.41     10.30 o
  -2   0  14       25.18       25.67     11.02 o
  -1   0  14        2.63      -11.25      9.69 o
   0   0  14      141.59      153.95     15.50 o
   1   0  14       76.72       87.86     13.43 o
   2   0  14      296.52      339.76     23.48 o
   3   0  14       35.39       31.49     11.76 o
   4   0  14       43.15       45.06     11.05 o
   5   0  14       20.65       19.94     11.09 o
  -9   1  14       40.18       31.32     32.43 o
  -8   1  14        0.04       -2.94     13.67 o
  -7   1  14      168.82       83.27     76.67 o
  -6   1  14      183.71      202.67     23.56 o
  -5   1  14      135.34      107.36     19.92 o
  -4   1  14        0.59      -14.94     13.00 o
  -3   1  14       37.67       33.08     16.46 o
  -2   1  14      129.73      127.57     15.43 o
  -1   1  14       54.36       43.88     12.15 o
   0   1  14       24.44       29.34     10.68 o
   1   1  14        7.13       -8.86     11.38 o
   2   1  14       57.66       49.61     16.32 o
   3   1  14        5.57      -12.19     13.36 o
   4   1  14        7.38       -9.91     14.00 o
  -9   2  14        4.56        8.84     30.22 o
  -8   2  14      155.38      176.31     29.85 o
  -7   2  14       13.07       38.26     18.06 o
  -6   2  14        2.31       -7.05     13.45 o
  -5   2  14       14.48        1.15     21.74 o
  -4   2  14        0.32      -17.77     11.84 o
  -3   2  14       16.82       -7.24     15.66 o
  -2   2  14       15.93       11.76     15.40 o
  -1   2  14        0.02      -21.30     14.20 o
   0   2  14        2.42       -1.68     24.96 o
   1   2  14       24.13        2.85     27.04 o
   2   2  14       18.17       13.70     14.68 o
   3   2  14        0.00       -6.69     14.09 o
   4   2  14        5.90       98.02     46.43 o
  -9   3  14       17.07       39.06     20.27 o
  -8   3  14        2.01      -15.90     13.55 o
  -7   3  14        5.74      -12.86     13.41 o
  -6   3  14       20.20       11.17     15.61 o
  -5   3  14        2.94       -9.64     14.06 o
  -4   3  14        1.64       -4.25     14.18 o
  -3   3  14       27.69       22.48     20.27 o
  -2   3  14       49.22       32.96     16.95 o
  -1   3  14        0.26      -20.00     14.37 o
   0   3  14       43.10       48.69     20.23 o
   1   3  14       12.11       18.80     17.63 o
   2   3  14        0.13        4.24     16.81 o
   3   3  14        0.09       -3.88     19.80 o
  -8   4  14        7.28       -2.79     15.18 o
  -7   4  14       29.92       68.00     31.51 o
  -6   4  14        7.57        5.27     15.73 o
  -5   4  14        1.46       13.70     15.61 o
  -4   4  14        0.00      -15.15     22.66 o
  -3   4  14        0.52      -19.94     13.29 o
  -2   4  14        0.94      -21.28     14.19 o
  -1   4  14       49.69       17.76     15.69 o
   0   4  14       26.15       18.09     32.84 o
   1   4  14        0.20       -3.37     18.05 o
   2   4  14       11.21       26.34     23.03 o
  -7   5  14      109.42      128.17     32.62 o
  -6   5  14       16.48       -8.25     19.35 o
  -5   5  14       37.87       24.99     39.43 o
  -4   5  14        5.93       -7.04     26.90 o
  -3   5  14       25.67        3.33     15.88 o
  -2   5  14       25.40       -1.07     16.02 o
  -1   5  14       18.37       -3.20     20.82 o
   0   5  14        2.04       16.66     18.61 o
  -6   6  14       30.77        8.89     16.72 o
  -5   6  14       29.82       52.24     24.69 o
  -4   6  14       38.92        9.97     16.62 o
  -3   6  14        0.03      -20.65     13.77 o
  -2   6  14        8.50      -25.43     21.00 o
  -2 -14  15        2.63      -33.72     22.48 o
  -1 -14  15       19.70       32.43     23.95 o
   0 -14  15        0.13      -13.63     19.53 o
   1 -14  15       26.58        1.84     22.11 o
   2 -14  15        2.64        0.09     23.58 o
   3 -14  15        3.67        9.08     15.57 o
   4 -14  15       23.58       55.64     28.01 o
  -4 -13  15        8.04       16.21     28.01 o
  -3 -13  15        2.04        0.00     24.69 o
  -2 -13  15        2.20        1.84     22.85 o
  -1 -13  15      108.76      110.56     30.59 o
   0 -13  15       91.51       85.87     28.38 o
   1 -13  15        0.00        4.52     15.23 o
   2 -13  15        7.11      -14.52     13.10 o
   3 -13  15       25.69       24.14     17.08 o
   4 -13  15        4.70      -11.60     14.17 o
   5 -13  15        4.48       24.32     26.90 o
  -5 -12  15        3.25       -2.58     27.27 o
  -4 -12  15        0.39        6.63     25.06 o
  -3 -12  15       10.22        3.32     23.95 o
  -2 -12  15      107.76      149.26     32.80 o
  -1 -12  15        4.45      -12.90     19.53 o
   0 -12  15       17.93       12.27     14.34 o
   1 -12  15       33.12       37.62     15.14 o
   2 -12  15       32.55       47.50     16.89 o
   3 -12  15       30.93       37.92     16.62 o
   4 -12  15       99.77      145.97     23.87 o
   5 -12  15       47.76       64.06     19.21 o
  -5 -11  15       21.83       24.45     32.80 o
  -4 -11  15       34.31       18.34     16.56 o
  -3 -11  15       41.66       41.31     19.35 o
  -2 -11  15      102.63       86.24     28.75 o
  -1 -11  15      181.17      239.95     37.60 o
   0 -11  15        3.97      -19.21     12.81 o
   1 -11  15        0.61       -2.31     13.74 o
   2 -11  15       11.74       18.09     14.99 o
   3 -11  15        1.13       -9.72     12.11 o
   4 -11  15       65.47       62.65     17.79 o
   5 -11  15       48.24       62.22     18.95 o
  -6 -10  15       60.37       41.45     19.90 o
  -5 -10  15        3.79       -0.40     15.98 o
  -4 -10  15        0.00       -3.11     14.68 o
  -3 -10  15       24.18       11.67     14.71 o
  -2 -10  15       59.85       67.93     27.09 o
  -1 -10  15      265.80      280.67     28.99 o
   0 -10  15      179.44      220.50     24.50 o
   1 -10  15       22.27       24.37     14.78 o
   2 -10  15      257.27      315.51     30.60 o
   3 -10  15       11.14       14.31     14.99 o
   4 -10  15        2.59        5.67     13.91 o
   5 -10  15        0.00       -7.67     14.79 o
   6 -10  15        5.73        5.92     15.80 o
  -7  -9  15       56.33       63.41     30.22 o
  -6  -9  15        1.02        2.03     16.42 o
  -5  -9  15        6.96       -8.49     14.94 o
  -4  -9  15        6.34        0.39     13.92 o
  -3  -9  15        5.74       10.69     13.81 o
  -2  -9  15        9.70        2.15     11.17 o
  -1  -9  15       66.78       43.95     12.99 o
   0  -9  15        8.23        3.97     11.00 o
   1  -9  15       30.28       41.90     12.86 o
   2  -9  15       52.30       33.42     15.67 o
   3  -9  15        7.57        0.04     13.06 o
   4  -9  15        6.57        3.68     14.10 o
   5  -9  15        2.71        2.15     14.59 o
   6  -9  15        3.42       -8.94     15.40 o
  -7  -8  15      109.68       98.06     32.98 o
  -6  -8  15      273.28      332.12     31.40 o
  -5  -8  15       20.78       -2.07     15.89 o
  -4  -8  15       91.72       84.72     18.83 o
  -3  -8  15       57.57       48.06     15.63 o
  -2  -8  15       63.63       56.10     13.76 o
  -1  -8  15       21.46        5.61     10.73 o
   0  -8  15        0.63      -10.94     10.31 o
   1  -8  15       63.29       63.50     14.04 o
   2  -8  15       62.80       66.44     15.78 o
   3  -8  15        4.98        6.23     14.25 o
   4  -8  15        6.68       11.06     15.14 o
   5  -8  15       18.80       23.85     16.34 o
   6  -8  15       38.02       61.87     19.64 o
  -8  -7  15        5.26       27.64     29.11 o
  -7  -7  15      105.86      115.49     23.79 o
  -6  -7  15       19.27       37.47     18.23 o
  -5  -7  15        1.21      -18.27     13.85 o
  -4  -7  15        0.01      -18.93     12.62 o
  -3  -7  15        3.38        8.48     11.28 o
  -2  -7  15       21.08        6.95     11.82 o
  -1  -7  15        1.46      -14.66      9.78 o
   0  -7  15        0.12       -0.98     10.21 o
   1  -7  15       82.81       86.25     14.68 o
   2  -7  15      105.33      124.36     16.45 o
   3  -7  15      110.25       90.30     15.16 o
   4  -7  15        7.75       20.93     15.74 o
   5  -7  15        6.58        8.28     15.84 o
   6  -7  15        6.92       17.03     17.32 o
  -8  -6  15       27.75       58.96     30.59 o
  -7  -6  15       45.11       35.75     28.01 o
  -6  -6  15       22.54       28.64     17.58 o
  -5  -6  15      171.76      187.87     23.51 o
  -4  -6  15       11.56       -0.16     10.41 o
  -3  -6  15        0.34       -5.65     11.49 o
  -2  -6  15      246.63      321.70     22.52 o
  -1  -6  15       41.21       32.78     12.02 o
   0  -6  15      225.38      243.82     20.21 o
   1  -6  15       66.80       70.50     23.04 o
   2  -6  15        0.36        9.34     12.45 o
   3  -6  15        3.75       -1.25     10.72 o
   4  -6  15        0.83       -9.37     10.51 o
   5  -6  15       29.48       16.65     11.64 o
   6  -6  15       21.17       11.42     21.37 o
  -8  -5  15        1.34       16.95     28.74 o
  -7  -5  15       94.05      112.77     33.17 o
  -6  -5  15       11.36        2.95     23.58 o
  -5  -5  15       19.25       18.20     14.84 o
  -4  -5  15       50.12       50.29     14.03 o
  -3  -5  15      157.02      154.30     16.50 o
  -2  -5  15       95.69       92.60     14.69 o
  -1  -5  15       19.41       15.56     12.66 o
   0  -5  15        0.21       -5.00      9.78 o
   1  -5  15       40.20       20.51     13.58 o
   2  -5  15       16.78       -0.84     12.97 o
   3  -5  15       86.81       98.76     22.67 o
   4  -5  15        8.34       -3.14     10.61 o
   5  -5  15       18.18       -8.19     10.92 o
   6  -5  15       15.54       21.76     14.25 o
  -8  -4  15       43.94       26.53     29.48 o
  -7  -4  15        0.21       32.06     27.64 o
  -6  -4  15       18.70       40.17     27.27 o
  -5  -4  15       26.18       21.45     14.84 o
  -4  -4  15        1.79      -18.40     12.26 o
  -3  -4  15       16.43       11.06     10.62 o
  -2  -4  15       59.50       47.62     12.20 o
  -1  -4  15      116.47      142.06     16.27 o
   0  -4  15        6.52        4.86     10.38 o
   1  -4  15        9.97      -11.75     11.39 o
   2  -4  15       65.47       68.98     14.32 o
   3  -4  15      414.35      402.73     25.31 o
   4  -4  15      195.57      193.21     28.60 o
   5  -4  15       66.44        6.68     26.48 o
   6  -4  15       33.30       68.17     23.95 o
  -8  -3  15        9.00       13.63     30.58 o
  -7  -3  15        6.00        6.63     25.43 o
  -6  -3  15       55.50       28.80     14.90 o
  -5  -3  15        9.80        3.32     20.64 o
  -4  -3  15       10.55        9.71     14.72 o
  -3  -3  15        1.28       -7.85     13.90 o
  -2  -3  15      160.65      193.88     18.16 o
  -1  -3  15       16.76       27.55     10.91 o
   0  -3  15      103.97      105.59     14.87 o
   1  -3  15        7.76        5.72     10.99 o
   2  -3  15       65.23       73.44     13.72 o
   3  -3  15      154.34      150.34     26.23 o
   4  -3  15        8.66        7.51     11.41 o
   5  -3  15      108.45       85.86     15.46 o
  -8  -2  15        3.79       61.17     33.53 o
  -7  -2  15       27.64       12.90     28.37 o
  -6  -2  15       29.70       -6.75     13.78 o
  -5  -2  15       34.81       29.20     23.22 o
  -4  -2  15        0.04      -15.28     10.19 o
  -3  -2  15        0.13       -9.34     10.91 o
  -2  -2  15       12.94       20.07     12.17 o
  -1  -2  15        9.33      -12.27     10.41 o
   0  -2  15       43.55       45.88     12.60 o
   1  -2  15       16.29       11.15     10.50 o
   2  -2  15        8.47        3.34     10.69 o
   3  -2  15      117.52      115.01     15.65 o
   4  -2  15       29.81       11.47     11.56 o
   5  -2  15      104.44      109.38     25.87 o
  -8  -1  15        1.32        1.84     28.37 o
  -7  -1  15       14.46       19.20     16.40 o
  -6  -1  15        0.46       -6.01     13.78 o
  -5  -1  15        0.53      -11.16     11.58 o
  -4  -1  15       54.58       36.81     13.07 o
  -3  -1  15        0.10      -20.06     15.50 o
  -2  -1  15       12.28       -2.62     11.00 o
  -1  -1  15       42.86       31.45     12.36 o
   0  -1  15       12.15        4.67     16.40 o
   1  -1  15       47.39       49.84     17.20 o
   2  -1  15       59.15       51.71     17.04 o
   3  -1  15        9.15      -13.13     18.12 o
   4  -1  15        2.49      -14.84     11.05 o
  -8   0  15       53.36       51.96     33.17 o
  -7   0  15        0.74        2.63     14.50 o
  -6   0  15        5.68      -12.56     13.78 o
  -5   0  15       42.49       32.04     16.43 o
  -4   0  15       82.94       66.18     18.76 o
  -3   0  15       56.91       34.49     16.72 o
  -2   0  15       70.80       67.26     14.52 o
  -1   0  15       21.64       17.70     11.84 o
   0   0  15       50.01       30.69     18.24 o
   1   0  15      293.49      269.84     25.92 o
   2   0  15       30.25       28.16     15.87 o
   3   0  15       38.33       22.19     16.60 o
   4   0  15       37.90       12.87     19.45 o
  -8   1  15        0.05      -20.32     13.55 o
  -7   1  15        0.00      -16.36     10.91 o
  -6   1  15        2.52      -19.58     22.11 o
  -5   1  15       17.23       11.90     24.14 o
  -4   1  15       29.52       21.97     16.15 o
  -3   1  15        0.85       -2.49     14.84 o
  -2   1  15        0.61      -17.70     23.21 o
  -1   1  15        3.88       -4.63     15.98 o
   0   1  15        0.34      -19.44     15.66 o
   1   1  15       19.84        1.81     14.62 o
   2   1  15       41.22       27.35     15.80 o
   3   1  15        0.06      -17.24     16.14 o
  -8   2  15        0.06      -21.21     14.14 o
  -7   2  15       42.97       54.59     19.07 o
  -6   2  15       20.37        7.66     15.33 o
  -5   2  15       19.92       12.84     14.30 o
  -4   2  15       14.46       -6.35     18.79 o
  -3   2  15        0.11      -12.61     14.38 o
  -2   2  15      150.39      117.45     32.07 o
  -1   2  15       54.55       29.57     18.36 o
   0   2  15        3.28      -14.11     20.45 o
   1   2  15       58.97       38.12     21.34 o
   2   2  15       12.12        2.55     24.05 o
  -7   3  15        6.80       11.38     17.41 o
  -6   3  15        0.84      -20.55     15.29 o
  -5   3  15        1.62      -13.18     19.90 o
  -4   3  15        0.04      -20.20     16.03 o
  -3   3  15       24.82        3.27     15.05 o
  -2   3  15        0.12      -23.21     18.98 o
  -1   3  15       18.36       20.64     24.32 o
   0   3  15       24.19      -11.32     16.65 o
   1   3  15       17.88       36.95     24.14 o
  -7   4  15        6.82        6.26     19.90 o
  -6   4  15        0.92      -21.40     15.01 o
  -5   4  15        6.29        0.98     24.50 o
  -4   4  15       11.17      -12.53     15.50 o
  -3   4  15       19.51       12.65     33.90 o
  -2   4  15        0.97      -31.78     21.19 o
  -1   4  15       26.98        9.47     17.26 o
   0 -14  16        4.72       20.27     23.95 o
  -2 -13  16        3.63      -30.22     21.00 o
  -1 -13  16        0.02       -6.63     21.37 o
   0 -13  16        0.54        1.11     21.74 o
   1 -13  16        2.34       -4.59     15.19 o
   2 -13  16        0.04        4.22     16.15 o
   3 -13  16       65.16       68.90     20.46 o
  -4 -12  16       23.98      -33.72     22.48 o
  -3 -12  16       29.83       47.17     28.01 o
  -2 -12  16       41.08       58.59     27.27 o
  -1 -12  16       25.36       25.80     23.22 o
   0 -12  16        3.59      -24.87     16.58 o
   1 -12  16       41.03       79.06     19.91 o
   2 -12  16       21.46       22.90     16.46 o
   3 -12  16       33.22       28.84     17.23 o
   4 -12  16        2.77       20.53     17.69 o
  -5 -11  16        0.81      -14.00     25.06 o
  -4 -11  16        1.80      -23.21     22.11 o
  -3 -11  16        0.44      -17.32     20.64 o
  -2 -11  16        6.78       -2.58     22.11 o
  -1 -11  16       15.38       18.06     21.37 o
   0 -11  16      107.99      126.27     21.78 o
   1 -11  16        3.87       -6.60     14.38 o
   2 -11  16       62.28       68.64     18.77 o
   3 -11  16        8.24       -9.04     27.82 o
   4 -11  16      117.89      108.83     62.10 o
  -5 -10  16        0.32       -9.77     23.77 o
  -4 -10  16        6.79      -20.14     19.16 o
  -3 -10  16        1.63       -8.50     14.46 o
  -2 -10  16      308.15      320.91     57.88 o
  -1 -10  16      144.42      149.49     22.93 o
   0 -10  16        4.00      -37.03     24.69 o
   1 -10  16        4.32        1.30     14.60 o
   2 -10  16       73.66       62.02     18.33 o
   3 -10  16       11.02      -17.75     14.30 o
   4 -10  16       60.41       89.66     20.98 o
   5 -10  16        3.43       -2.95     20.27 o
  -6  -9  16       30.36       25.54     19.15 o
  -5  -9  16        2.26        0.99     16.39 o
  -4  -9  16       11.37       -1.35     15.50 o
  -3  -9  16       90.16       90.90     20.02 o
  -2  -9  16      160.93      143.34     18.23 o
  -1  -9  16        6.09       -9.16     11.28 o
   0  -9  16      136.05      156.61     24.77 o
   1  -9  16       14.84       -0.92     14.38 o
   2  -9  16        8.63        8.26     15.03 o
   3  -9  16       56.67       84.49     19.96 o
   4  -9  16        1.81        8.93     22.66 o
   5  -9  16        1.69       -7.66     15.41 o
  -6  -8  16       19.19        5.74     19.35 o
  -5  -8  16       20.18        7.00     19.16 o
  -4  -8  16       22.72       13.72     18.24 o
  -3  -8  16        4.52       11.38     14.98 o
  -2  -8  16        1.17       -9.76     11.03 o
  -1  -8  16      128.85      135.04     17.61 o
   0  -8  16        7.46       11.00     12.42 o
   1  -8  16        0.01      -15.82     10.55 o
   2  -8  16       36.00        9.62     12.12 o
   3  -8  16       10.33       -5.12     14.52 o
   4  -8  16        2.12        7.75     20.64 o
   5  -8  16        0.51       13.07     16.68 o
  -7  -7  16        1.42        9.21     28.74 o
  -6  -7  16       56.67       85.13     31.69 o
  -5  -7  16      106.01      120.06     21.82 o
  -4  -7  16      175.55      236.68     44.78 o
  -3  -7  16        0.98      -16.46     11.22 o
  -2  -7  16        0.42      -16.04     10.69 o
  -1  -7  16        1.20      -15.20     10.13 o
   0  -7  16        0.19       -1.86     11.05 o
   1  -7  16        0.46      -14.83      9.89 o
   2  -7  16       54.95       55.25     19.80 o
   3  -7  16        0.27       -1.52     11.16 o
   4  -7  16      112.26      124.80     23.55 o
   5  -7  16       10.71      -18.42     18.06 o
  -7  -6  16        0.73       -1.84     26.16 o
  -6  -6  16        2.65       32.06     26.16 o
  -5  -6  16        8.97      -23.22     21.00 o
  -4  -6  16        9.66       -1.65     11.63 o
  -3  -6  16      127.52      148.03     17.46 o
  -2  -6  16        5.79       -8.98     11.03 o
  -1  -6  16       20.84       -9.05     11.08 o
   0  -6  16        6.14       -6.10     11.00 o
   1  -6  16       67.30       93.08     15.13 o
   2  -6  16      143.48      158.38     19.01 o
   3  -6  16       24.61        8.12     12.38 o
   4  -6  16        1.26      -16.64     11.17 o
   5  -6  16        0.84       22.85     21.74 o
  -7  -5  16        8.45       14.37     28.01 o
  -6  -5  16      185.92      185.03     39.07 o
  -5  -5  16       55.27       46.43     27.64 o
  -4  -5  16      293.65      312.34     33.18 o
  -3  -5  16        0.77      -14.70      9.80 o
  -2  -5  16       44.33       15.09     12.95 o
  -1  -5  16      117.33      133.91     16.75 o
   0  -5  16        0.10      -10.59     10.68 o
   1  -5  16        0.51       -2.82     11.22 o
   2  -5  16        1.49       -7.79     11.47 o
   3  -5  16       12.91       -8.88     11.44 o
   4  -5  16        6.37       -2.43     12.23 o
   5  -5  16        9.66       23.08     14.22 o
  -7  -4  16        0.29       44.59     32.43 o
  -6  -4  16       96.51       98.40     35.75 o
  -5  -4  16        4.86      -18.62     14.17 o
  -4  -4  16        0.64       -6.56     14.61 o
  -3  -4  16       21.10      -14.74     21.37 o
  -2  -4  16       78.23      100.00     31.69 o
  -1  -4  16      210.56      206.96     19.47 o
   0  -4  16       49.74       28.35     17.73 o
   1  -4  16        7.65        4.42     11.64 o
   2  -4  16       47.25       46.95     14.57 o
   3  -4  16       13.12        5.69     11.91 o
   4  -4  16        2.00       -2.05     12.48 o
  -7  -3  16       19.44       -2.95     27.64 o
  -6  -3  16        0.09      -16.58     25.79 o
  -5  -3  16       45.39       24.53     16.49 o
  -4  -3  16       10.87        3.86     18.06 o
  -3  -3  16       24.57       -1.11     15.58 o
  -2  -3  16       46.57        7.26     16.65 o
  -1  -3  16        0.04      -21.17     14.11 o
   0  -3  16      141.03      133.06     23.77 o
   1  -3  16        1.62      -25.07     24.14 o
   2  -3  16       97.99       69.42     15.22 o
   3  -3  16       36.93       33.46     16.78 o
   4  -3  16        0.08      -19.73     13.16 o
  -7  -2  16        2.47       13.63     29.48 o
  -6  -2  16        0.06        2.00     18.42 o
  -5  -2  16        4.69       -4.76     14.56 o
  -4  -2  16        0.06       -6.84     15.14 o
  -3  -2  16        2.29      -21.09     14.06 o
  -2  -2  16        7.78      -13.53     20.27 o
  -1  -2  16        1.24       -7.74     15.89 o
   0  -2  16        0.03        0.78     17.07 o
   1  -2  16       36.01       29.30     19.28 o
   2  -2  16        0.09       -4.20     17.17 o
   3  -2  16        4.53      -20.99     14.00 o
  -7  -1  16       19.89      -22.11     28.01 o
  -6  -1  16        5.98       13.24     16.35 o
  -5  -1  16        6.99       -0.79     22.11 o
  -4  -1  16        3.75      -20.65     13.77 o
  -3  -1  16        0.53       -2.63     15.19 o
  -2  -1  16        0.77      -19.09     15.57 o
  -1  -1  16        0.07       -5.18     16.01 o
   0  -1  16       27.38       19.07     17.97 o
   1  -1  16        5.15      -20.48     15.95 o
   2  -1  16      345.66      281.76     32.28 o
   3  -1  16        1.32        2.39     18.77 o
  -7   0  16        6.05      -21.43     15.54 o
  -6   0  16       19.18        6.44     16.91 o
  -5   0  16        5.90      -12.00     14.83 o
  -4   0  16       96.89       73.75     21.23 o
  -3   0  16        4.20       -9.45     26.35 o
  -2   0  16        2.27       15.45     17.00 o
  -1   0  16        3.31      -20.34     16.15 o
   0   0  16       20.32       25.52     27.45 o
   1   0  16      110.96       84.14     22.89 o
   2   0  16        2.81      -18.06     22.48 o
  -7   1  16        8.21      -18.06     18.42 o
  -6   1  16       48.71       38.65     19.42 o
  -5   1  16      276.05      319.31     32.17 o
  -4   1  16       15.47        8.28     16.91 o
  -3   1  16      162.88      160.07     26.03 o
  -2   1  16        0.32      -10.06     16.22 o
  -1   1  16       24.57       -8.73     19.71 o
   0   1  16        0.00      -24.76     16.51 o
   1   1  16        4.35       18.23     18.71 o
  -6   2  16        0.75      -25.98     17.32 o
  -5   2  16        5.60       -6.22     15.88 o
  -4   2  16       30.98       13.41     18.24 o
  -3   2  16       21.60        5.68     17.42 o
  -2   2  16        2.29       -1.06     17.00 o
  -1   2  16        1.06      -21.49     16.02 o
  -5   3  16        1.07       -1.11     19.90 o
  -4   3  16        2.63      -17.32     19.90 o
  -3   3  16       89.07       72.60     28.01 o
  -2 -12  17        5.22      -14.37     22.85 o
  -1 -12  17        0.71      -10.69     22.85 o
   0 -12  17      167.58      258.37     41.28 o
   1 -12  17       31.82       -1.27     16.99 o
   2 -12  17        9.63       19.42     17.62 o
  -3 -11  17      105.01       71.87     29.48 o
  -2 -11  17        0.91      -25.06     18.79 o
  -1 -11  17        0.45       10.69     22.85 o
   0 -11  17       17.70       10.99     17.23 o
   1 -11  17        3.27      -18.24     15.65 o
   2 -11  17        8.26      -17.36     15.34 o
   3 -11  17       19.74        2.62     20.82 o
  -4 -10  17       16.86       -0.10     17.33 o
  -3 -10  17        6.21      -17.69     16.15 o
  -2 -10  17        4.00      -20.64     20.64 o
  -1 -10  17       19.46       -3.27     16.02 o
   0 -10  17      131.50      164.53     32.62 o
   1 -10  17        7.03       -4.05     16.99 o
   2 -10  17      138.76      158.07     25.91 o
   3 -10  17        0.34       -7.06     16.15 o
  -5  -9  17        2.11      -21.44     15.73 o
  -4  -9  17       30.95        4.57     17.05 o
  -3  -9  17        0.00       -4.39     15.37 o
  -2  -9  17        0.00      -12.02     16.40 o
  -1  -9  17       22.68       14.37     13.22 o
   0  -9  17        9.15        5.01     16.64 o
   1  -9  17       10.60       10.87     16.63 o
   2  -9  17       74.47       94.99     39.43 o
   3  -9  17        2.30        3.35     16.43 o
   4  -9  17        2.04        7.74     21.00 o
  -5  -8  17       17.47       41.64     27.64 o
  -4  -8  17        0.83      -21.87     14.58 o
  -3  -8  17       29.01       48.27     17.98 o
  -2  -8  17       23.91       -5.69     12.95 o
  -1  -8  17       12.72        4.24     12.87 o
   0  -8  17       34.60       15.85     13.99 o
   1  -8  17       11.95       19.48     15.65 o
   2  -8  17        2.05      -26.54     37.40 o
   3  -8  17       65.44       73.28     20.71 o
   4  -8  17        4.17       -6.63     19.90 o
  -6  -7  17        5.46        4.05     28.37 o
  -5  -7  17        5.10        9.21     25.79 o
  -4  -7  17        2.46      -19.90     22.48 o
  -3  -7  17       15.89       10.85     12.96 o
  -2  -7  17        5.73        3.31     13.12 o
  -1  -7  17        1.93      -13.44     11.90 o
   0  -7  17        1.56       -0.58     12.50 o
   1  -7  17        5.18       -6.97     12.16 o
   2  -7  17        7.45       -7.88     12.09 o
   3  -7  17       48.04       32.65     20.82 o
   4  -7  17        5.61       11.79     22.11 o
  -6  -6  17        5.63       -4.42     28.74 o
  -5  -6  17      104.58      116.46     36.12 o
  -4  -6  17        3.80      -12.53     24.69 o
  -3  -6  17       10.48      -22.08     14.72 o
  -2  -6  17       32.72       11.76     13.27 o
  -1  -6  17       69.69       72.91     15.54 o
   0  -6  17       12.31       -8.80     12.20 o
   1  -6  17        0.14      -15.55     12.92 o
   2  -6  17       11.74       -6.09     13.85 o
   3  -6  17        9.31       -5.18     12.97 o
   4  -6  17        3.21       -1.84     19.16 o
  -6  -5  17       86.07      105.77     35.01 o
  -5  -5  17        3.34      -26.90     25.79 o
  -4  -5  17      150.73      191.53     25.67 o
  -3  -5  17        5.26      -23.62     15.75 o
  -2  -5  17       28.47       31.15     18.76 o
  -1  -5  17      213.09      188.50     27.35 o
   0  -5  17       25.47       -4.04     17.71 o
   1  -5  17        8.90       -3.15     18.02 o
   2  -5  17        8.94       -1.40     12.68 o
   3  -5  17       25.06        5.57     13.32 o
  -6  -4  17        2.44      -20.27     27.64 o
  -5  -4  17        1.30      -37.03     24.69 o
  -4  -4  17        0.82      -17.17     14.85 o
  -3  -4  17        0.42      -22.97     15.31 o
  -2  -4  17       22.61      -15.36     16.10 o
  -1  -4  17       60.08       27.99     20.08 o
   0  -4  17       87.84       89.34     22.82 o
   1  -4  17        2.35      -24.96     16.64 o
   2  -4  17        0.66      -25.23     16.82 o
   3  -4  17        9.39       -2.95     20.64 o
  -6  -3  17        9.42        4.79     29.85 o
  -5  -3  17        1.06      -14.99     15.51 o
  -4  -3  17       20.26       -4.57     17.53 o
  -3  -3  17        5.88      -23.23     15.49 o
  -2  -3  17       15.26        3.68     17.98 o
  -1  -3  17       11.19      -13.67     17.03 o
   0  -3  17       88.63       56.50     21.77 o
   1  -3  17       18.24      -27.19     19.35 o
   2  -3  17        2.92      -25.49     16.99 o
  -6  -2  17        3.16      -23.09     16.58 o
  -5  -2  17        3.50      -15.21     15.73 o
  -4  -2  17        4.99       -1.52     16.56 o
  -3  -2  17        2.12       -9.92     16.98 o
  -2  -2  17        0.56      -24.70     16.47 o
  -1  -2  17       16.06       -2.51     17.71 o
   0  -2  17       73.64       61.68     22.15 o
   1  -2  17       13.82      -10.79     23.03 o
   2  -2  17        0.12      -11.05     23.95 o
  -6  -1  17       67.73       30.22     22.85 o
  -5  -1  17      249.17      335.50     33.75 o
  -4  -1  17        2.18      -23.21     15.47 o
  -3  -1  17        3.98      -18.58     20.27 o
  -2  -1  17        8.30      -24.37     16.25 o
  -1  -1  17        6.19       -8.51     18.62 o
   0  -1  17        0.07      -25.40     16.93 o
   1  -1  17       15.45      -13.27     25.43 o
  -6   0  17       21.51       16.95     21.37 o
  -5   0  17       16.98       29.98     19.53 o
  -4   0  17       20.59       -4.44     18.06 o
  -3   0  17        0.50       12.66     18.59 o
  -2   0  17        1.22      -24.69     16.46 o
  -1   0  17       54.96       60.70     29.85 o
   0   0  17        7.34      -12.90     25.43 o
  -5   1  17      127.27      141.89     32.80 o
  -4   1  17       19.58       18.79     23.95 o
  -3   1  17        3.74      -25.06     21.37 o
  -2   1  17        0.46      -23.58     22.48 o
   0 -11  18       60.25       91.02     29.85 o
  -2 -10  18       29.02       18.43     24.32 o
  -1 -10  18       71.21       69.28     27.64 o
   0 -10  18      118.36      102.52     23.67 o
   1 -10  18       50.67       84.32     22.81 o
  -3  -9  18       15.05       13.66     17.84 o
  -2  -9  18       17.00       -7.78     16.84 o
  -1  -9  18       12.68       -2.87     24.14 o
   0  -9  18        3.40      -23.09     15.39 o
   1  -9  18        4.98      -10.30     28.93 o
   2  -9  18       25.62       28.01     23.58 o
  -4  -8  18       31.06      -14.74     25.43 o
  -3  -8  18       16.86      -34.27     22.85 o
  -2  -8  18        4.60      -18.93     12.62 o
  -1  -8  18        4.97      -17.39     13.67 o
   0  -8  18       50.74       17.41     19.00 o
   1  -8  18        4.07       -9.85     18.79 o
   2  -8  18       28.39       22.60     19.56 o
  -4  -7  18       30.80       17.69     29.48 o
  -3  -7  18        4.10        1.47     27.27 o
  -2  -7  18        7.00      -27.36     18.24 o
  -1  -7  18       17.35      -12.86     18.42 o
   0  -7  18       53.76       27.41     29.93 o
   1  -7  18        2.41      -20.46     15.15 o
   2  -7  18        0.00       -6.69     16.80 o
  -5  -6  18        5.51       12.53     30.22 o
[truncated: 1,523 more chars]
